# Supplementary material for: 5-Bromo-2,4,6-trimethyl-3-methyl­sulfinyl-1-benzofuran
Source: Acta Crystallogr Sect E Struct Rep Online. 2008 Oct 15;64(Pt 11):o2117. doi: 10.1107/S1600536808032467 (PMC2959644; doi:10.1107/S1600536808032467)
Supplement: Supplementary file 1 [file e-64-o2117-sup1.cif]

##############################################################################
###                                                                        ###
###        Electronic paper (Acta Crystallographica Section E)             ###
###                                                                        ###
##############################################################################
#                                                                            #
# This CIF contains the data in a paper accepted for publication in Acta     #
# Crystallographica Section E. It conforms to the requirements of Notes      #
# for Authors for Section E, and has been peer reviewed under the auspices   #
# of the IUCr Commission on Journals.                                        #
#                                                                            #
# Full details of the Crystallographic Information File format               #
# are given in the paper "The Crystallographic Information File (CIF):       #
# a New Standard Archive File for Crystallography" by S. R. Hall, F. H.      #
# Allen and I. D. Brown [Acta Cryst. (1991), A47, 655-685].                  #
#                                                                            #
# The current version of the core CIF dictionary is obtainable from          #
# ftp://ftp.iucr.org/pub/cif_core.dic. The current version number is 2.4.    #
#                                                                            #
# Software is freely available for graphical display of the structure(s) in  #
# this CIF.  For information consult the CIF home page http://www.iucr.org/  #
# cif/home.html                                                              #
#                                                                            #
# This file may be used for bona fide research purposes within the           #
# scientific community so long as proper attribution is given to the journal # 
# article from which it was obtained.                                        #
#                                                                            #
##############################################################################
                                             
data_I
_audit_creation_method     'form.cif (version 2.0)'
_journal_data_validation_number     ?
_journal_date_recd_electronic     2008-10-01
_journal_date_accepted     2008-10-08
_journal_name_full     'Acta Crystallographica, Section E'
_journal_year     2008
_journal_volume     64
_journal_issue     11
_journal_page_first     o2117
_journal_page_last     o2117
_journal_paper_category     QO
_journal_coeditor_code     SJ2545
_publ_contact_author_name     'Prof. Uk Lee'
_publ_contact_author_address
;
Department of Chemistry,
Pukyong National University,
599-1 Daeyeon 3-dong, Nam-gu,
Busan 608-737, Republic of Korea
;
_publ_contact_author_email     'uklee@pknu.ac.kr'
_publ_contact_author_fax     '+82-51-629-5583'
_publ_contact_author_phone     '+82-51-629-5956'
_publ_section_title
;
5-Bromo-2,4,6-trimethyl-3-methylsulfinyl-1-benzofuran
;
_publ_section_title_footnote     .
loop_
    _publ_author_name
    _publ_author_address
    'Choi, Hong Dae'
;
Department of Chemistry,
Dongeui University,
San 24 Kaya-dong, Busanjin-gu,
Busan 614-714, Republic of Korea
;
    'Seo, Pil Ja'
;
Department of Chemistry,
Dongeui University,
San 24 Kaya-dong, Busanjin-gu,
Busan 614-714, Republic of Korea
;
    'Son, Byeng Wha'
;
Department of Chemistry,
Pukyong National University,
599-1 Daeyeon 3-dong, Nam-gu,
Busan 608-737, Republic of Korea
;
    'Lee, Uk'
;
Department of Chemistry,
Pukyong National University,
599-1 Daeyeon 3-dong, Nam-gu,
Busan 608-737, Republic of Korea
;
_publ_section_synopsis     .
_chemical_name_systematic
;
5-Bromo-2,4,6-trimethyl-3-methylsulfinyl-1-benzofuran
;
_chemical_name_common     ?
_chemical_formula_moiety     'C12 H13 Br O2 S'
_chemical_formula_sum     'C12 H13 Br O2 S'
_chemical_formula_iupac     'C12 H13 Br O2 S'
_chemical_formula_weight     301.19
_chemical_melting_point_gt     401
_chemical_melting_point_lt     400
_symmetry_cell_setting     monoclinic
_symmetry_space_group_name_H-M     Cc
_symmetry_space_group_name_Hall     'C -2yc'
loop_
    _symmetry_equiv_pos_as_xyz
    'x, y, z'
    'x, -y, z+1/2'
    'x+1/2, y+1/2, z'
    'x+1/2, -y+1/2, z+1/2'
_cell_length_a     28.128(4)
_cell_length_b     11.0130(10)
_cell_length_c     8.0520(10)
_cell_angle_alpha     90.00
_cell_angle_beta     102.290(2)
_cell_angle_gamma     90.00
_cell_volume     2437.1(5)
_cell_formula_units_Z     8
_cell_measurement_reflns_used     3249
_cell_measurement_theta_min     2.89
_cell_measurement_theta_max     26.12
_cell_measurement_temperature     298(2)
_exptl_crystal_description     'block'
_exptl_crystal_colour     'colorless'
_exptl_crystal_size_max     0.40
_exptl_crystal_size_mid     0.40
_exptl_crystal_size_min     0.30
_exptl_crystal_density_diffrn     1.642
_exptl_crystal_density_meas     ?
_exptl_crystal_density_method     'not measured'
_exptl_crystal_F_000     1216
_exptl_absorpt_coefficient_mu     3.526
_exptl_absorpt_correction_type     'multi-scan'
_exptl_absorpt_process_details     '(SADABS; Sheldrick, 1999)'
_exptl_absorpt_correction_T_min     0.269
_exptl_absorpt_correction_T_max     0.345
_exptl_special_details
;
;
_diffrn_ambient_temperature     298(2)
_diffrn_radiation_type     MoK\a
_diffrn_radiation_wavelength     0.71073
_diffrn_radiation_source     'fine-focus sealed tube'
_diffrn_radiation_monochromator     graphite
_diffrn_measurement_device_type     'Bruker SMART CCD'
_diffrn_measurement_method     '\f and \w scans'
_diffrn_detector_area_resol_mean     10.0
_diffrn_reflns_number     7147
_diffrn_reflns_av_R_equivalents     0.0203
_diffrn_reflns_av_sigmaI/netI     0.0495
_diffrn_reflns_theta_min     1.48
_diffrn_reflns_theta_max     26.99
_diffrn_reflns_theta_full     26.99
_diffrn_measured_fraction_theta_max     0.993
_diffrn_measured_fraction_theta_full     0.993
_diffrn_reflns_limit_h_min     -35
_diffrn_reflns_limit_h_max     28
_diffrn_reflns_limit_k_min     -14
_diffrn_reflns_limit_k_max     12
_diffrn_reflns_limit_l_min     -9
_diffrn_reflns_limit_l_max     10
_diffrn_standards_number     0
_diffrn_standards_interval_count     ?
_diffrn_standards_interval_time     ?
_diffrn_standards_decay_%     ?
_refine_special_details
;
Refinement of <i>F</i>^2^ against ALL reflections. The weighted <i>R</i>-factor
<i>wR</i> and goodness of fit <i>S</i> are based on <i>F</i>^2^, conventional
<i>R</i>-factors <i>R</i> are based on <i>F</i>, with <i>F</i> set to zero for
negative <i>F</i>^2^. The threshold expression of <i>F</i>^2^ >
\s(<i>F</i>^2^) is used only for calculating <i>R</i>-factors(gt) <i>etc</i>.
and is not relevant to the choice of reflections for refinement.
<i>R</i>-factors based on <i>F</i>^2^ are statistically about twice as large
as those based on <i>F</i>, and <i>R</i>- factors based on ALL data will be
even larger.
;
_reflns_number_total     4360
_reflns_number_gt     3737
_reflns_threshold_expression     I>2\s(I)
_refine_ls_structure_factor_coef     Fsqd
_refine_ls_matrix_type     full
_refine_ls_R_factor_all     0.0519
_refine_ls_R_factor_gt     0.0424
_refine_ls_wR_factor_gt     0.1009
_refine_ls_wR_factor_ref     0.1122
_refine_ls_goodness_of_fit_ref     1.090
_refine_ls_restrained_S_all     1.090
_refine_ls_number_reflns     4360
_refine_ls_number_parameters     317
_refine_ls_number_restraints     2
_refine_ls_hydrogen_treatment     constr
_refine_ls_weighting_scheme     calc
_refine_ls_weighting_details
         'calc w=1/[\s^2^(Fo^2^)+(0.0294P)^2^+6.0617P] where P=(Fo^2^+2Fc^2^)/3'
_atom_sites_solution_hydrogens     geom
_atom_sites_solution_primary     direct
_atom_sites_solution_secondary     difmap
_refine_ls_shift/su_max     0.001
_refine_ls_shift/su_mean     <0.001
_refine_diff_density_max     0.450
_refine_diff_density_min     -0.904
_refine_ls_extinction_method     none
_refine_ls_extinction_coef     ?
_refine_ls_abs_structure_details     'Flack (1983), 1736 Friedel pairs'
_refine_ls_abs_structure_Flack     0.70(2)
loop_
    _atom_type_symbol
    _atom_type_description
    _atom_type_scat_dispersion_real
    _atom_type_scat_dispersion_imag
    _atom_type_scat_source
    'C' 'C' 0.0033 0.0016
                         'International Tables Vol C Tables 4.2.6.8 and 6.1.1.4'
    'H' 'H' 0.0000 0.0000
                         'International Tables Vol C Tables 4.2.6.8 and 6.1.1.4'
    'O' 'O' 0.0106 0.0060
                         'International Tables Vol C Tables 4.2.6.8 and 6.1.1.4'
    'S' 'S' 0.1246 0.1234
                         'International Tables Vol C Tables 4.2.6.8 and 6.1.1.4'
    'Br' 'Br' -0.2901 2.4595
                         'International Tables Vol C Tables 4.2.6.8 and 6.1.1.4'
_computing_data_collection     'SMART (Bruker, 2001)'
_computing_cell_refinement     'SAINT (Bruker, 2001)'
_computing_data_reduction     'SAINT (Bruker, 2001)'
_computing_structure_solution     'SHELXS97 (Sheldrick, 2008)'
_computing_structure_refinement     'SHELXL97 (Sheldrick, 2008)'
_computing_molecular_graphics
                      'ORTEP-3 (Farrugia, 1997) and DIAMOND (Brandenburg, 1998)'
_computing_publication_material     'SHELXL97 (Sheldrick, 2008)'
loop_
    _atom_site_type_symbol
    _atom_site_label
    _atom_site_fract_x
    _atom_site_fract_y
    _atom_site_fract_z
    _atom_site_U_iso_or_equiv
    _atom_site_adp_type
    _atom_site_calc_flag
    _atom_site_refinement_flags
    _atom_site_occupancy
    _atom_site_disorder_assembly
    _atom_site_disorder_group
    Br Br1 0.21922(3) 0.71294(6) 0.66785(9) 0.0659(2) Uani d . 1 . .
    Br Br2 0.50554(3) -0.18594(8) 0.33653(9) 0.0854(3) Uani d . 1 . .
    S S1 0.17522(7) 0.15294(19) 0.6928(2) 0.0577(5) Uani d . 1 . .
    S S2A 0.5460(2) 0.4107(6) 0.3537(10) 0.0523(16) Uani d P 0.40 A 1
    O O4A 0.5400(5) 0.4962(11) 0.2811(18) 0.067(4) Uani d P 0.40 A 1
    C C24A 0.5884(2) 0.3483(7) 0.5252(9) 0.0616(19) Uani d P 0.40 A 1
    H H24A 0.5790 0.3678 0.6298 0.092 Uiso calc PR 0.40 A 1
    H H24B 0.6201 0.3813 0.5265 0.092 Uiso calc PR 0.40 A 1
    H H24C 0.5893 0.2617 0.5126 0.092 Uiso calc PR 0.40 A 1
    S S2B 0.5499(2) 0.3607(6) 0.3149(7) 0.081(2) Uani d P 0.60 A 2
    O O4B 0.5586(3) 0.3734(12) 0.1963(14) 0.099(4) Uani d P 0.60 A 2
    C C24B 0.5884(2) 0.3483(7) 0.5252(9) 0.0616(19) Uani d P 0.60 A 2
    H H24D 0.5945 0.4278 0.5740 0.092 Uiso calc PR 0.60 A 2
    H H24E 0.6187 0.3109 0.5173 0.092 Uiso calc PR 0.60 A 2
    H H24F 0.5724 0.2996 0.5957 0.092 Uiso calc PR 0.60 A 2
    O O1 0.30391(17) 0.2256(4) 0.5845(6) 0.0485(11) Uani d . 1 . .
    O O2 0.1830(2) 0.0201(6) 0.7294(9) 0.097(3) Uani d . 1 . .
    O O3 0.42047(19) 0.2988(4) 0.4257(7) 0.0614(14) Uani d . 1 A .
    C C1 0.2298(2) 0.2149(5) 0.6484(9) 0.0366(15) Uani d . 1 . .
    C C2 0.2427(2) 0.3433(5) 0.6439(7) 0.0354(12) Uani d . 1 . .
    C C3 0.2204(3) 0.4548(5) 0.6687(10) 0.0403(12) Uani d . 1 . .
    C C4 0.2487(2) 0.5563(5) 0.6445(8) 0.0413(14) Uani d . 1 . .
    C C5 0.2937(3) 0.5551(5) 0.6073(8) 0.0462(16) Uani d . 1 . .
    C C6 0.3146(2) 0.4447(6) 0.5866(9) 0.0467(15) Uani d . 1 . .
    H H6 0.3451 0.4398 0.5603 0.056 Uiso calc R 1 . .
    C C7 0.2887(2) 0.3417(5) 0.6061(8) 0.0412(14) Uani d . 1 . .
    C C8 0.2665(3) 0.1512(6) 0.6131(9) 0.0485(17) Uani d . 1 . .
    C C9 0.1720(2) 0.4603(6) 0.7129(10) 0.0507(17) Uani d . 1 . .
    H H9A 0.1729 0.5172 0.8038 0.076 Uiso calc R 1 . .
    H H9B 0.1635 0.3814 0.7483 0.076 Uiso calc R 1 . .
    H H9C 0.1481 0.4858 0.6154 0.076 Uiso calc R 1 . .
    C C10 0.3211(3) 0.6695(7) 0.5822(11) 0.075(3) Uani d . 1 . .
    H H10A 0.3019 0.7171 0.4926 0.112 Uiso calc R 1 . .
    H H10B 0.3514 0.6482 0.5526 0.112 Uiso calc R 1 . .
    H H10C 0.3275 0.7158 0.6856 0.112 Uiso calc R 1 . .
    C C11 0.2774(3) 0.0181(6) 0.5924(12) 0.071(3) Uani d . 1 . .
    H H11A 0.2569 -0.0305 0.6468 0.107 Uiso calc R 1 . .
    H H11B 0.3109 0.0022 0.6436 0.107 Uiso calc R 1 . .
    H H11C 0.2715 -0.0017 0.4737 0.107 Uiso calc R 1 . .
    C C12 0.1395(2) 0.1660(6) 0.4814(9) 0.0512(15) Uani d . 1 . .
    H H12A 0.1524 0.1130 0.4072 0.077 Uiso calc R 1 . .
    H H12B 0.1405 0.2483 0.4431 0.077 Uiso calc R 1 . .
    H H12C 0.1065 0.1437 0.4806 0.077 Uiso calc R 1 . .
    C C13 0.4940(3) 0.3120(8) 0.3690(11) 0.064(2) Uani d . 1 . .
    C C14 0.4821(3) 0.1834(6) 0.3652(8) 0.0507(17) Uani d . 1 A .
    C C15 0.5031(3) 0.0711(7) 0.3397(11) 0.0552(16) Uani d . 1 . .
    C C16 0.4782(3) -0.0334(7) 0.3580(10) 0.0565(19) Uani d . 1 A .
    C C17 0.4301(3) -0.0306(7) 0.4013(10) 0.059(2) Uani d . 1 . .
    C C18 0.4098(3) 0.0785(7) 0.4214(10) 0.060(2) Uani d . 1 A .
    H H18 0.3788 0.0834 0.4447 0.072 Uiso calc R 1 . .
    C C19 0.4362(2) 0.1824(7) 0.4064(9) 0.0511(17) Uani d . 1 . .
    C C20 0.4563(3) 0.3746(8) 0.4063(11) 0.065(2) Uani d . 1 A .
    C C21 0.5530(3) 0.0662(10) 0.2927(12) 0.084(3) Uani d . 1 A .
    H H21A 0.5767 0.0361 0.3877 0.126 Uiso calc R 1 . .
    H H21B 0.5622 0.1462 0.2639 0.126 Uiso calc R 1 . .
    H H21C 0.5515 0.0131 0.1971 0.126 Uiso calc R 1 . .
    C C22 0.4033(3) -0.1465(8) 0.4158(11) 0.079(3) Uani d . 1 A .
    H H22A 0.3716 -0.1282 0.4355 0.118 Uiso calc R 1 . .
    H H22B 0.4211 -0.1936 0.5089 0.118 Uiso calc R 1 . .
    H H22C 0.4001 -0.1920 0.3123 0.118 Uiso calc R 1 . .
    C C23 0.4473(4) 0.5046(8) 0.4241(14) 0.085(3) Uani d . 1 . .
    H H23A 0.4274 0.5347 0.3204 0.128 Uiso calc R 1 A .
    H H23B 0.4778 0.5473 0.4477 0.128 Uiso calc R 1 . .
    H H23C 0.4309 0.5168 0.5158 0.128 Uiso calc R 1 . .
loop_
    _atom_site_aniso_label
    _atom_site_aniso_U_11
    _atom_site_aniso_U_22
    _atom_site_aniso_U_33
    _atom_site_aniso_U_12
    _atom_site_aniso_U_13
    _atom_site_aniso_U_23
    Br1 0.0783(5) 0.0482(3) 0.0674(4) 0.0096(4) 0.0070(3) -0.0056(3)
    Br2 0.0915(7) 0.0859(5) 0.0720(6) 0.0122(5) 0.0022(5) -0.0039(4)
    S1 0.0518(11) 0.0758(13) 0.0445(10) -0.0326(9) 0.0081(8) 0.0092(8)
    S2A 0.026(2) 0.063(4) 0.063(4) -0.006(2) 0.000(2) 0.000(3)
    O4A 0.067(8) 0.048(6) 0.085(10) -0.015(6) 0.011(7) 0.037(6)
    C24A 0.044(4) 0.080(4) 0.056(5) -0.009(3) -0.001(3) -0.005(3)
    S2B 0.075(3) 0.112(5) 0.053(3) -0.062(3) 0.006(2) 0.018(3)
    O4B 0.065(6) 0.163(11) 0.075(7) -0.021(6) 0.027(5) 0.026(7)
    C24B 0.044(4) 0.080(4) 0.056(5) -0.009(3) -0.001(3) -0.005(3)
    O1 0.040(3) 0.041(2) 0.066(3) 0.0064(17) 0.013(2) 0.0089(19)
    O2 0.091(5) 0.082(4) 0.103(5) -0.044(4) -0.015(4) 0.058(4)
    O3 0.038(3) 0.068(3) 0.075(4) -0.005(2) 0.005(2) 0.004(2)
    C1 0.035(4) 0.040(3) 0.036(3) -0.013(2) 0.009(3) 0.006(2)
    C2 0.024(3) 0.046(3) 0.033(3) -0.008(2) 0.000(2) 0.002(2)
    C3 0.029(3) 0.055(3) 0.034(3) -0.006(3) 0.000(2) -0.001(3)
    C4 0.041(4) 0.045(3) 0.036(3) -0.009(3) 0.005(3) 0.000(2)
    C5 0.049(4) 0.044(3) 0.043(4) -0.013(3) 0.003(3) -0.002(2)
    C6 0.030(3) 0.059(4) 0.052(4) -0.014(3) 0.010(3) 0.004(3)
    C7 0.037(3) 0.041(3) 0.044(3) -0.005(2) 0.006(3) 0.004(2)
    C8 0.051(4) 0.043(4) 0.045(4) -0.006(3) -0.003(3) 0.003(3)
    C9 0.041(4) 0.058(4) 0.055(4) 0.000(3) 0.015(3) -0.008(3)
    C10 0.069(6) 0.061(4) 0.090(6) -0.035(4) 0.010(5) 0.016(4)
    C11 0.078(6) 0.045(4) 0.082(6) -0.005(4) -0.002(5) 0.007(4)
    C12 0.038(4) 0.058(3) 0.056(4) -0.012(3) 0.008(3) -0.007(3)
    C13 0.043(5) 0.084(5) 0.058(5) -0.020(3) -0.004(4) 0.016(4)
    C14 0.042(4) 0.069(4) 0.040(4) -0.021(3) 0.004(3) 0.009(3)
    C15 0.043(4) 0.087(5) 0.035(3) -0.005(4) 0.008(3) 0.008(4)
    C16 0.046(4) 0.070(4) 0.046(4) -0.001(3) -0.005(3) 0.003(3)
    C17 0.047(5) 0.066(4) 0.061(5) -0.017(3) 0.003(4) 0.011(3)
    C18 0.038(4) 0.072(5) 0.067(5) -0.022(3) 0.007(3) 0.009(3)
    C19 0.029(3) 0.070(4) 0.051(4) -0.015(3) 0.001(3) 0.007(3)
    C20 0.047(4) 0.081(5) 0.066(5) -0.014(4) 0.006(4) 0.006(4)
    C21 0.055(5) 0.132(9) 0.069(6) -0.004(5) 0.023(4) -0.006(5)
    C22 0.073(6) 0.089(6) 0.068(5) -0.039(5) 0.004(4) 0.014(4)
    C23 0.096(7) 0.070(6) 0.089(7) -0.019(5) 0.018(6) -0.001(5)
_geom_special_details
;
All e.s.d.'s (except the e.s.d. in the dihedral angle between two l.s. planes)
are estimated using the full covariance matrix. The cell e.s.d.'s are taken
into account individually in the estimation of e.s.d.'s in distances, angles
and torsion angles; correlations between e.s.d.'s in cell parameters are only
used when they are defined by crystal symmetry. An approximate (isotropic)
treatment of cell e.s.d.'s is used for estimating e.s.d.'s involving l.s.
planes.
;
loop_
    _geom_bond_atom_site_label_1
    _geom_bond_atom_site_label_2
    _geom_bond_site_symmetry_2
    _geom_bond_distance
    _geom_bond_publ_flag
    Br1 C4 . 1.941(6) ?
    Br2 C16 . 1.871(8) ?
    S1 O2 . 1.499(7) ?
    S1 C1 . 1.783(6) ?
    S1 C12 . 1.788(7) ?
    S2A O4A . 1.102(13) ?
    S2A C24A . 1.761(10) ?
    S2A C13 . 1.848(10) ?
    C24A H24A . 0.9600 ?
    C24A H24B . 0.9600 ?
    C24A H24C . 0.9600 ?
    S2B O4B . 1.044(11) ?
    S2B C13 . 1.801(10) ?
    O1 C7 . 1.372(7) ?
    O1 C8 . 1.392(9) ?
    O3 C20 . 1.344(10) ?
    O3 C19 . 1.375(10) ?
    C1 C8 . 1.328(10) ?
    C1 C2 . 1.462(7) ?
    C2 C7 . 1.389(9) ?
    C2 C3 . 1.413(9) ?
    C3 C4 . 1.411(9) ?
    C3 C9 . 1.479(11) ?
    C4 C5 . 1.362(10) ?
    C5 C6 . 1.375(9) ?
    C5 C10 . 1.513(8) ?
    C6 C7 . 1.375(8) ?
    C6 H6 . 0.9300 ?
    C8 C11 . 1.514(10) ?
    C9 H9A . 0.9600 ?
    C9 H9B . 0.9600 ?
    C9 H9C . 0.9600 ?
    C10 H10A . 0.9600 ?
    C10 H10B . 0.9600 ?
    C10 H10C . 0.9600 ?
    C11 H11A . 0.9600 ?
    C11 H11B . 0.9600 ?
    C11 H11C . 0.9600 ?
    C12 H12A . 0.9600 ?
    C12 H12B . 0.9600 ?
    C12 H12C . 0.9600 ?
    C13 C20 . 1.352(14) ?
    C13 C14 . 1.454(10) ?
    C14 C19 . 1.401(10) ?
    C14 C15 . 1.405(11) ?
    C15 C16 . 1.372(10) ?
    C15 C21 . 1.530(12) ?
    C16 C17 . 1.469(12) ?
    C17 C18 . 1.355(11) ?
    C17 C22 . 1.498(10) ?
    C18 C19 . 1.383(9) ?
    C18 H18 . 0.9300 ?
    C20 C23 . 1.466(12) ?
    C21 H21A . 0.9600 ?
    C21 H21B . 0.9600 ?
    C21 H21C . 0.9600 ?
    C22 H22A . 0.9600 ?
    C22 H22B . 0.9600 ?
    C22 H22C . 0.9600 ?
    C23 H23A . 0.9600 ?
    C23 H23B . 0.9600 ?
    C23 H23C . 0.9600 ?
loop_
    _geom_angle_atom_site_label_1
    _geom_angle_atom_site_label_2
    _geom_angle_atom_site_label_3
    _geom_angle_site_symmetry_1
    _geom_angle_site_symmetry_3
    _geom_angle
    _geom_angle_publ_flag
    O2 S1 C1 . . 108.4(4) ?
    O2 S1 C12 . . 107.1(4) ?
    C1 S1 C12 . . 96.4(3) ?
    O4A S2A C24A . . 138.7(9) ?
    O4A S2A C13 . . 120.3(8) ?
    C24A S2A C13 . . 97.6(5) ?
    O4B S2B C13 . . 130.4(7) ?
    C7 O1 C8 . . 105.1(5) ?
    C20 O3 C19 . . 107.4(7) ?
    C8 C1 C2 . . 107.2(5) ?
    C8 C1 S1 . . 125.6(4) ?
    C2 C1 S1 . . 127.2(5) ?
    C7 C2 C3 . . 120.3(5) ?
    C7 C2 C1 . . 104.1(5) ?
    C3 C2 C1 . . 135.7(6) ?
    C4 C3 C2 . . 112.8(7) ?
    C4 C3 C9 . . 125.2(6) ?
    C2 C3 C9 . . 122.0(5) ?
    C5 C4 C3 . . 127.0(6) ?
    C5 C4 Br1 . . 117.8(4) ?
    C3 C4 Br1 . . 115.2(5) ?
    C4 C5 C6 . . 118.4(5) ?
    C4 C5 C10 . . 123.1(6) ?
    C6 C5 C10 . . 118.5(7) ?
    C7 C6 C5 . . 117.7(6) ?
    C7 C6 H6 . . 121.1 ?
    C5 C6 H6 . . 121.1 ?
    O1 C7 C6 . . 124.5(6) ?
    O1 C7 C2 . . 111.7(5) ?
    C6 C7 C2 . . 123.7(6) ?
    C1 C8 O1 . . 112.0(5) ?
    C1 C8 C11 . . 136.1(7) ?
    O1 C8 C11 . . 111.9(7) ?
    C3 C9 H9A . . 109.5 ?
    C3 C9 H9B . . 109.5 ?
    H9A C9 H9B . . 109.5 ?
    C3 C9 H9C . . 109.5 ?
    H9A C9 H9C . . 109.5 ?
    H9B C9 H9C . . 109.5 ?
    C5 C10 H10A . . 109.5 ?
    C5 C10 H10B . . 109.5 ?
    H10A C10 H10B . . 109.5 ?
    C5 C10 H10C . . 109.5 ?
    H10A C10 H10C . . 109.5 ?
    H10B C10 H10C . . 109.5 ?
    C8 C11 H11A . . 109.5 ?
    C8 C11 H11B . . 109.5 ?
    H11A C11 H11B . . 109.5 ?
    C8 C11 H11C . . 109.5 ?
    H11A C11 H11C . . 109.5 ?
    H11B C11 H11C . . 109.5 ?
    S1 C12 H12A . . 109.5 ?
    S1 C12 H12B . . 109.5 ?
    H12A C12 H12B . . 109.5 ?
    S1 C12 H12C . . 109.5 ?
    H12A C12 H12C . . 109.5 ?
    H12B C12 H12C . . 109.5 ?
    C20 C13 C14 . . 108.3(7) ?
    C20 C13 S2B . . 132.0(7) ?
    C14 C13 S2B . . 119.6(8) ?
    C20 C13 S2A . . 112.6(7) ?
    C14 C13 S2A . . 138.9(8) ?
    C19 C14 C15 . . 117.8(6) ?
    C19 C14 C13 . . 102.9(7) ?
    C15 C14 C13 . . 139.3(7) ?
    C16 C15 C14 . . 118.8(7) ?
    C16 C15 C21 . . 120.9(8) ?
    C14 C15 C21 . . 120.3(7) ?
    C15 C16 C17 . . 121.8(7) ?
    C15 C16 Br2 . . 120.9(6) ?
    C17 C16 Br2 . . 117.3(5) ?
    C18 C17 C16 . . 118.6(6) ?
    C18 C17 C22 . . 121.0(8) ?
    C16 C17 C22 . . 120.3(8) ?
    C17 C18 C19 . . 118.4(7) ?
    C17 C18 H18 . . 120.8 ?
    C19 C18 H18 . . 120.8 ?
    O3 C19 C18 . . 124.8(7) ?
    O3 C19 C14 . . 110.7(6) ?
    C18 C19 C14 . . 124.5(8) ?
    O3 C20 C13 . . 110.6(7) ?
    O3 C20 C23 . . 116.5(8) ?
    C13 C20 C23 . . 132.8(8) ?
    C15 C21 H21A . . 109.5 ?
    C15 C21 H21B . . 109.5 ?
    H21A C21 H21B . . 109.5 ?
    C15 C21 H21C . . 109.5 ?
    H21A C21 H21C . . 109.5 ?
    H21B C21 H21C . . 109.5 ?
    C17 C22 H22A . . 109.5 ?
    C17 C22 H22B . . 109.5 ?
    H22A C22 H22B . . 109.5 ?
    C17 C22 H22C . . 109.5 ?
    H22A C22 H22C . . 109.5 ?
    H22B C22 H22C . . 109.5 ?
    C20 C23 H23A . . 109.5 ?
    C20 C23 H23B . . 109.5 ?
    H23A C23 H23B . . 109.5 ?
    C20 C23 H23C . . 109.5 ?
    H23A C23 H23C . . 109.5 ?
    H23B C23 H23C . . 109.5 ?
loop_
    _geom_torsion_atom_site_label_1
    _geom_torsion_atom_site_label_2
    _geom_torsion_atom_site_label_3
    _geom_torsion_atom_site_label_4
    _geom_torsion_site_symmetry_1
    _geom_torsion_site_symmetry_2
    _geom_torsion_site_symmetry_3
    _geom_torsion_site_symmetry_4
    _geom_torsion
    _geom_torsion_publ_flag
    O2 S1 C1 C8 . . . . 14.9(8) ?
    C12 S1 C1 C8 . . . . -95.6(7) ?
    O2 S1 C1 C2 . . . . -165.0(6) ?
    C12 S1 C1 C2 . . . . 84.5(6) ?
    C8 C1 C2 C7 . . . . -0.7(7) ?
    S1 C1 C2 C7 . . . . 179.2(5) ?
    C8 C1 C2 C3 . . . . 179.8(8) ?
    S1 C1 C2 C3 . . . . -0.3(11) ?
    C7 C2 C3 C4 . . . . 2.2(9) ?
    C1 C2 C3 C4 . . . . -178.3(7) ?
    C7 C2 C3 C9 . . . . -178.6(7) ?
    C1 C2 C3 C9 . . . . 0.9(12) ?
    C2 C3 C4 C5 . . . . -2.3(11) ?
    C9 C3 C4 C5 . . . . 178.5(7) ?
    C2 C3 C4 Br1 . . . . 177.7(5) ?
    C9 C3 C4 Br1 . . . . -1.5(10) ?
    C3 C4 C5 C6 . . . . 1.5(11) ?
    Br1 C4 C5 C6 . . . . -178.6(4) ?
    C3 C4 C5 C10 . . . . 179.5(7) ?
    Br1 C4 C5 C10 . . . . -0.5(9) ?
    C4 C5 C6 C7 . . . . -0.5(9) ?
    C10 C5 C6 C7 . . . . -178.6(6) ?
    C8 O1 C7 C6 . . . . -178.8(6) ?
    C8 O1 C7 C2 . . . . -1.2(7) ?
    C5 C6 C7 O1 . . . . 177.9(6) ?
    C5 C6 C7 C2 . . . . 0.6(10) ?
    C3 C2 C7 O1 . . . . -179.2(6) ?
    C1 C2 C7 O1 . . . . 1.2(7) ?
    C3 C2 C7 C6 . . . . -1.5(10) ?
    C1 C2 C7 C6 . . . . 178.8(6) ?
    C2 C1 C8 O1 . . . . 0.0(8) ?
    S1 C1 C8 O1 . . . . -179.9(5) ?
    C2 C1 C8 C11 . . . . -178.3(8) ?
    S1 C1 C8 C11 . . . . 1.8(13) ?
    C7 O1 C8 C1 . . . . 0.7(8) ?
    C7 O1 C8 C11 . . . . 179.5(6) ?
    O4B S2B C13 C20 . . . . -94.9(16) ?
    O4B S2B C13 C14 . . . . 80.3(15) ?
    O4B S2B C13 S2A . . . . -117.4(19) ?
    O4A S2A C13 C20 . . . . -46.3(13) ?
    C24A S2A C13 C20 . . . . 116.4(7) ?
    O4A S2A C13 C14 . . . . 139.6(14) ?
    C24A S2A C13 C14 . . . . -57.7(11) ?
    O4A S2A C13 S2B . . . . 115.7(17) ?
    C24A S2A C13 S2B . . . . -81.5(10) ?
    C20 C13 C14 C19 . . . . -1.2(9) ?
    S2B C13 C14 C19 . . . . -177.5(6) ?
    S2A C13 C14 C19 . . . . 173.1(9) ?
    C20 C13 C14 C15 . . . . -178.4(9) ?
    S2B C13 C14 C15 . . . . 5.3(14) ?
    S2A C13 C14 C15 . . . . -4.2(18) ?
    C19 C14 C15 C16 . . . . -0.7(11) ?
    C13 C14 C15 C16 . . . . 176.2(9) ?
    C19 C14 C15 C21 . . . . 179.4(7) ?
    C13 C14 C15 C21 . . . . -3.6(15) ?
    C14 C15 C16 C17 . . . . 0.7(11) ?
    C21 C15 C16 C17 . . . . -179.4(8) ?
    C14 C15 C16 Br2 . . . . -176.9(6) ?
    C21 C15 C16 Br2 . . . . 3.0(10) ?
    C15 C16 C17 C18 . . . . 0.9(11) ?
    Br2 C16 C17 C18 . . . . 178.6(5) ?
    C15 C16 C17 C22 . . . . 178.4(7) ?
    Br2 C16 C17 C22 . . . . -3.9(10) ?
    C16 C17 C18 C19 . . . . -2.4(11) ?
    C22 C17 C18 C19 . . . . -179.9(7) ?
    C20 O3 C19 C18 . . . . 178.4(7) ?
    C20 O3 C19 C14 . . . . -3.1(8) ?
    C17 C18 C19 O3 . . . . -179.2(7) ?
    C17 C18 C19 C14 . . . . 2.6(11) ?
    C15 C14 C19 O3 . . . . -179.4(6) ?
    C13 C14 C19 O3 . . . . 2.6(8) ?
    C15 C14 C19 C18 . . . . -1.0(11) ?
    C13 C14 C19 C18 . . . . -178.9(7) ?
    C19 O3 C20 C13 . . . . 2.2(9) ?
    C19 O3 C20 C23 . . . . -179.3(7) ?
    C14 C13 C20 O3 . . . . -0.6(10) ?
    S2B C13 C20 O3 . . . . 175.1(7) ?
    S2A C13 C20 O3 . . . . -176.5(6) ?
    C14 C13 C20 C23 . . . . -178.7(9) ?
    S2B C13 C20 C23 . . . . -3.1(16) ?
    S2A C13 C20 C23 . . . . 5.3(13) ?
loop_
    _geom_hbond_atom_site_label_D
    _geom_hbond_atom_site_label_H
    _geom_hbond_atom_site_label_A
    _geom_hbond_site_symmetry_A
    _geom_hbond_distance_DH
    _geom_hbond_distance_HA
    _geom_hbond_distance_DA
    _geom_hbond_angle_DHA
    C12 H12A O2 2_554 0.96 2.34 3.298(9) 178.6
    C12 H12C O4B 4_455 0.96 2.42 3.168(12) 134.4
    C24A H24A O4A 2_565 0.96 2.35 3.199(13) 147.8
    C9 H9A Cg2 2_565 0.96 3.30 3.943(9) 123.6
