# Supplementary material for: 5-Bromo-2,4,6-trimethyl-3-methyl­sulfinyl-1-benzofuran
Source: Acta Crystallogr Sect E Struct Rep Online. 2008 Oct 15;64(Pt 11):o2117. doi: 10.1107/S1600536808032467 (PMC2959644; doi:10.1107/S1600536808032467)
Supplement: Supplementary file 2 [file e-64-o2117-Isup2.hkl]

# 
# h,k,l, Fc-squared, Fo-squared, sigma(Fo-squared) and status flag 
# 
data_I
_shelx_title ' 08X-S IN CC' 
_shelx_refln_list_code          4 
_shelx_F_calc_maximum      705.88 
_exptl_crystal_F_000      1216.00 
_reflns_d_resolution_high  0.7829 
 
loop_ 
 _symmetry_equiv_pos_as_xyz 
 'x, y, z' 
 'x, -y, z+1/2' 
 'x+1/2, y+1/2, z' 
 'x+1/2, -y+1/2, z+1/2' 
 
_cell_length_a    28.1280 
_cell_length_b    11.0130 
_cell_length_c     8.0520 
_cell_angle_alpha  90.000 
_cell_angle_beta  102.290 
_cell_angle_gamma  90.000 
 
_shelx_F_squared_multiplier     1.000 
 
loop_ 
 _refln_index_h 
 _refln_index_k 
 _refln_index_l 
 _refln_F_squared_calc 
 _refln_F_squared_meas 
 _refln_F_squared_sigma 
 _refln_observed_status 
   2   2  -9        9.44       -1.76     36.91 o 
   4   2  -9      120.51      149.38     35.59 o 
  -7   3  -9       74.37       75.13     43.50 o 
  -5   3  -9       21.46       20.65     40.42 o 
  -3   3  -9      136.31      110.28     40.86 o 
  -1   3  -9      190.15      146.30     44.81 o 
   1   3  -9       45.35      -17.57     36.47 o 
   3   3  -9      230.62      222.31     44.37 o 
   5   3  -9        7.18      -11.86     36.47 o 
  -6   4  -9      194.11      190.68     52.72 o 
  -4   4  -9       11.34       10.11     45.69 o 
  -2   4  -9      565.92      607.18     65.90 o 
   0   4  -9      240.56      339.62     47.01 o 
   2   4  -9      234.90      178.82     41.74 o 
   4   4  -9        3.08       -2.20     36.03 o 
  -3   5  -9      113.35       90.95     44.81 o 
  -1   5  -9       37.89        7.47     44.81 o 
   1   5  -9      116.46      135.32     44.81 o 
   3   5  -9      124.49       59.75     40.42 o 
   5   5  -9       70.08       76.01     39.98 o 
   0   6  -9      149.85       98.85     47.01 o 
   2   6  -9      182.03      163.00     50.09 o 
   4   6  -9       38.69      101.93     46.13 o 
  -8   2  -8      327.28      314.14     45.25 o 
  -6   2  -8      433.95      554.90     56.68 o 
  -4   2  -8       59.07       76.45     35.15 o 
  -2   2  -8      562.50      565.01     55.80 o 
   0   2  -8      198.29      230.22     37.34 o 
   2   2  -8      368.15      342.26     40.42 o 
   4   2  -8      236.38      228.02     36.91 o 
   6   2  -8      140.54      150.26     30.32 o 
 -13   3  -8        0.48       -6.59     41.74 o 
 -11   3  -8      364.64      376.52     49.65 o 
  -9   3  -8      366.41      374.33     47.45 o 
  -7   3  -8       24.51      -14.94     36.47 o 
  -5   3  -8       62.74       37.78     35.15 o 
  -3   3  -8      145.23      229.34     42.18 o 
  -1   3  -8       86.65      150.26     36.03 o 
   1   3  -8      243.16      249.99     38.22 o 
   3   3  -8      973.21      999.09     70.74 o 
   5   3  -8       33.94        3.95     30.32 o 
   7   3  -8      876.00      912.09     65.02 o 
 -12   4  -8       44.00       49.65     42.62 o 
 -10   4  -8      186.90      187.60     44.81 o 
  -8   4  -8       55.87       79.96     37.78 o 
  -6   4  -8        8.76        0.88     35.59 o 
  -4   4  -8       42.23       47.01     36.03 o 
  -2   4  -8        6.40       18.89     34.27 o 
   0   4  -8      105.18      129.17     36.91 o 
   2   4  -8      314.96      369.50     42.62 o 
   4   4  -8      202.38      262.29     40.42 o 
   6   4  -8      700.03      660.79     56.24 o 
 -11   5  -8      148.91      119.50     45.25 o 
  -9   5  -8       17.13      -21.09     40.42 o 
  -7   5  -8      166.45      130.49     42.62 o 
  -5   5  -8      123.71      107.64     42.18 o 
  -3   5  -8      406.82      379.16     49.21 o 
  -1   5  -8      467.78      385.31     47.89 o 
   1   5  -8       76.01      127.85     36.91 o 
   3   5  -8      566.85      529.86     54.92 o 
   5   5  -8      399.49      434.08     47.01 o 
   7   5  -8      196.79      254.38     39.10 o 
  -8   6  -8      195.63      246.04     50.09 o 
  -6   6  -8      222.00      264.49     48.33 o 
  -4   6  -8       22.74       72.49     41.74 o 
  -2   6  -8        8.07      -31.19     39.98 o 
   0   6  -8       89.68      163.88     41.30 o 
   2   6  -8      189.13      192.88     42.18 o 
   4   6  -8      163.07      207.81     40.86 o 
   6   6  -8       81.89      130.05     40.42 o 
   8   6  -8       92.19      152.89     37.78 o 
  -7   7  -8      358.42      380.92     54.92 o 
  -5   7  -8      258.80      242.96     50.09 o 
  -3   7  -8       76.01       90.07     44.81 o 
  -1   7  -8      247.83      337.42     50.96 o 
   1   7  -8      129.19      144.55     43.06 o 
   3   7  -8       61.96       66.78     40.42 o 
   5   7  -8       86.94      143.67     41.30 o 
   7   7  -8       75.52       33.39     43.06 o 
  -2   8  -8       88.09      135.32     50.96 o 
   0   8  -8       25.63       29.88     42.62 o 
   2   8  -8       98.82       93.14     44.37 o 
   4   8  -8       34.17       25.48     47.89 o 
   6   8  -8      158.12      224.07     51.84 o 
   8   8  -8       94.31       53.60     41.74 o 
  -5   1  -7      385.02      456.93     47.45 o 
  -3   1  -7      206.09      241.64     33.83 o 
  -1   1  -7     1792.93     1885.26    106.76 o 
   1   1  -7      140.17      159.92     29.88 o 
   3   1  -7     2402.72     2507.38    134.88 o 
   5   1  -7      856.92      869.04     56.68 o 
   7   1  -7      838.83      829.50     56.68 o 
   9   1  -7     4457.78     4196.25    227.58 o 
 -12   2  -7       99.19      129.17     38.66 o 
 -10   2  -7      154.33      177.50     37.34 o 
  -8   2  -7      201.60      161.68     35.15 o 
  -6   2  -7     1223.84     1214.37     81.72 o 
  -4   2  -7      109.99       96.66     30.32 o 
  -2   2  -7      683.31      723.61     55.80 o 
   0   2  -7     1081.16     1096.18     73.81 o 
   2   2  -7      148.25      191.56     29.44 o 
   4   2  -7      727.47      770.18     54.48 o 
   6   2  -7      818.48      810.17     56.24 o 
 -17   3  -7       23.71      -47.01     40.42 o 
 -15   3  -7      178.63      179.69     42.18 o 
 -13   3  -7      100.60      112.03     40.42 o 
 -11   3  -7      391.67      393.66     47.89 o 
  -9   3  -7       86.86      126.09     36.03 o 
  -7   3  -7      380.49      430.56     44.81 o 
  -5   3  -7      477.61      460.88     50.09 o 
  -3   3  -7       68.94       90.95     31.19 o 
  -1   3  -7     1140.90     1121.67     74.69 o 
   1   3  -7      434.66      439.35     43.94 o 
   3   3  -7      548.13      568.08     49.21 o 
   5   3  -7      804.38      772.82     57.56 o 
   7   3  -7       18.36       17.57     23.29 o 
   9   3  -7      730.40      741.63     55.80 o 
 -18   4  -7      216.98      202.54     47.01 o 
 -16   4  -7      234.70      223.63     46.57 o 
 -14   4  -7       81.72       77.33     40.42 o 
 -12   4  -7      777.44      744.70     65.46 o 
 -10   4  -7      718.65      691.10     58.87 o 
  -8   4  -7       59.80       65.02     35.59 o 
  -6   4  -7     2078.64     2082.53    120.38 o 
  -4   4  -7      796.55      813.24     62.39 o 
  -2   4  -7      218.11      195.51     35.59 o 
   0   4  -7     2274.78     2238.94    130.05 o 
   2   4  -7       83.98      119.94     30.75 o 
   4   4  -7     2089.93     2022.78    118.63 o 
   6   4  -7       28.68       79.96     29.88 o 
   8   4  -7      459.35      340.06     38.66 o 
  10   4  -7       75.55       70.74     27.24 o 
 -17   5  -7       80.07      125.65     45.69 o 
 -15   5  -7      378.38      316.77     49.65 o 
 -13   5  -7       11.26       34.27     39.98 o 
 -11   5  -7        8.02       10.11     38.66 o 
  -9   5  -7       85.57      126.97     38.66 o 
  -7   5  -7      462.74      460.88     48.33 o 
  -5   5  -7      249.30      280.31     42.18 o 
  -3   5  -7      674.82      850.59     61.51 o 
  -1   5  -7      171.54      207.81     36.47 o 
   1   5  -7      348.37      470.11     46.57 o 
   3   5  -7      292.40      275.47     37.78 o 
   5   5  -7       29.80       -3.08     31.63 o 
   7   5  -7      588.08      586.97     53.16 o 
   9   5  -7      376.01      416.07     41.74 o 
 -14   6  -7      228.85      176.18     46.57 o 
 -12   6  -7       58.26       60.63     42.62 o 
 -10   6  -7      463.47      439.79     51.84 o 
  -8   6  -7      213.68      237.25     39.54 o 
  -6   6  -7      389.12      435.40     49.65 o 
  -4   6  -7      152.45      159.05     38.66 o 
  -2   6  -7      456.82      387.51     46.13 o 
   0   6  -7      161.52      217.48     38.22 o 
   2   6  -7      648.08      615.97     56.24 o 
   4   6  -7      705.64      734.16     63.71 o 
   6   6  -7      373.52      421.34     44.37 o 
   8   6  -7     1659.60     1518.40    101.05 o 
  10   6  -7      122.22      192.00     36.47 o 
 -13   7  -7       24.55       99.29     45.69 o 
 -11   7  -7       12.95       14.50     41.74 o 
  -9   7  -7       97.01      149.38     43.50 o 
  -7   7  -7       98.80      149.38     43.50 o 
  -5   7  -7       48.92       68.54     39.54 o 
  -3   7  -7      178.10      322.05     45.69 o 
  -1   7  -7      233.73      280.75     44.37 o 
   1   7  -7      143.94      175.30     40.42 o 
   3   7  -7      221.07      304.91     43.06 o 
   5   7  -7      423.28      413.43     44.81 o 
   7   7  -7       72.74      187.60     36.91 o 
   9   7  -7      210.62      220.55     37.34 o 
 -10   8  -7      114.66      160.80     47.45 o 
  -8   8  -7      295.18      363.78     50.96 o 
  -6   8  -7      130.18      159.05     43.94 o 
  -4   8  -7      284.04      402.89     51.40 o 
  -2   8  -7      275.68      357.63     50.09 o 
   0   8  -7      244.79      307.11     47.45 o 
   2   8  -7      384.84      409.48     48.77 o 
   4   8  -7      595.22      575.99     58.87 o 
   6   8  -7      492.39      530.30     56.24 o 
   8   8  -7      682.44      760.08     66.34 o 
  10   8  -7      306.29      482.41     52.28 o 
  -7   9  -7      121.19      110.72     47.89 o 
  -5   9  -7      271.66      397.61     53.60 o 
  -3   9  -7       44.27       63.71     43.94 o 
  -1   9  -7      170.48      160.36     45.25 o 
   1   9  -7       87.14       95.34     42.18 o 
   3   9  -7       32.89       81.28     41.30 o 
   5   9  -7      114.91      138.84     43.94 o 
   7   9  -7       20.51       40.42     41.74 o 
   9   9  -7      110.69       61.95     45.69 o 
   0  10  -7       48.26       80.40     43.94 o 
   2  10  -7      101.03      117.31     47.45 o 
   4  10  -7       55.70      -20.21     45.25 o 
   6  10  -7      188.57      223.63     50.09 o 
   8  10  -7       75.81       56.24     46.57 o 
  10  10  -7       94.02      150.26     47.01 o 
 -22   0  -6      906.04      845.75     61.95 o 
 -23   1  -6       14.31      -10.11     34.27 o 
 -21   1  -6       22.04       60.63     33.83 o 
 -19   1  -6      176.04      220.99     35.15 o 
  -9   1  -6      626.61      579.51     51.84 o 
  -7   1  -6     1004.28     1029.40     65.46 o 
  -5   1  -6     2455.45     2572.41    137.96 o 
  -3   1  -6      223.86      292.17     30.75 o 
  -1   1  -6      819.48      897.16     56.68 o 
   1   1  -6       53.70       67.66     21.53 o 
   3   1  -6      928.75      811.48     55.36 o 
   5   1  -6     1306.56     1263.58     77.33 o 
   7   1  -6     1229.64     1218.32     71.18 o 
   9   1  -6     1880.11     1696.34     95.78 o 
 -22   2  -6      236.06      248.67     39.98 o 
 -20   2  -6      153.85      181.45     34.71 o 
 -18   2  -6      503.41      517.12     45.25 o 
 -16   2  -6       67.95      114.51     22.70 o 
 -14   2  -6      606.20      593.56     55.80 o 
 -12   2  -6        5.92        8.35     30.75 o 
 -10   2  -6     1226.48     1260.94     79.08 o 
  -8   2  -6      420.21      464.40     45.25 o 
  -6   2  -6     1418.89     1300.48     79.96 o 
  -4   2  -6     1356.70     1474.03     84.36 o 
  -2   2  -6      793.41      818.51     56.68 o 
   0   2  -6     3502.20     3460.78    187.60 o 
   2   2  -6      430.26      467.47     39.54 o 
   4   2  -6     3045.67     3093.48    167.39 o 
   6   2  -6      691.00      719.66     50.53 o 
   8   2  -6     1235.27     1208.22     69.86 o 
  10   2  -6      614.81      568.52     42.62 o 
 -23   3  -6        3.62      -15.38     33.39 o 
 -21   3  -6      231.16      210.89     36.91 o 
 -19   3  -6      360.85      396.85     31.14 o 
 -17   3  -6       24.91       -0.14     22.37 o 
 -15   3  -6      893.26      835.74     41.48 o 
 -13   3  -6     1516.94     1597.92     97.10 o 
 -11   3  -6       61.01       42.18     31.19 o 
  -9   3  -6     1384.22     1262.70     80.84 o 
  -7   3  -6      363.20      391.46     39.10 o 
  -5   3  -6      610.29      600.15     49.21 o 
  -3   3  -6      675.27      673.53     49.65 o 
   1   3  -6      158.17      131.81     26.36 o 
   3   3  -6     1819.35     1814.52    102.37 o 
   5   3  -6     3146.36     2939.70    159.05 o 
   7   3  -6       39.65       36.91     22.41 o 
   9   3  -6     4771.73     4570.14    244.72 o 
  11   3  -6     2193.99     2073.30    116.87 o 
 -22   4  -6      143.84      156.58     38.88 o 
 -20   4  -6      145.14      161.31     26.60 o 
 -18   4  -6      166.49      109.91     25.74 o 
 -16   4  -6      488.53      611.58     36.93 o 
 -14   4  -6      417.29      370.98     28.39 o 
 -12   4  -6      342.91      382.68     39.98 o 
 -10   4  -6      221.75      246.48     37.78 o 
  -8   4  -6      550.84      615.97     51.84 o 
  -6   4  -6      110.19      143.67     32.07 o 
  -4   4  -6      305.43      369.50     37.34 o 
  -2   4  -6      232.29      283.38     34.27 o 
   0   4  -6       23.96       47.01     25.48 o 
   4   4  -6     1011.42     1104.53     72.93 o 
   6   4  -6      741.36     1054.01     68.98 o 
   8   4  -6     2774.06     2678.73    142.35 o 
  10   4  -6      603.31      641.45     49.21 o 
  12   4  -6      450.19      571.60     42.62 o 
 -21   5  -6        2.10       13.24     28.50 o 
 -19   5  -6      163.55      185.67     28.39 o 
 -17   5  -6      118.05       96.56     23.70 o 
 -15   5  -6      115.00      111.20     23.93 o 
 -13   5  -6      626.43      639.43     35.99 o 
 -11   5  -6       69.90       43.94     34.27 o 
  -9   5  -6      646.52      637.50     56.68 o 
  -7   5  -6       27.26       61.95     31.63 o 
  -5   5  -6     1330.31     1216.13     83.04 o 
  -3   5  -6      307.17      279.87     37.34 o 
  -1   5  -6     2803.90     2670.82    149.38 o 
   1   5  -6     1375.43     1183.61     79.52 o 
   3   5  -6      932.29     1049.61     68.10 o 
   5   5  -6     2624.66     2623.37    141.91 o 
   7   5  -6      612.18      615.97     49.65 o 
   9   5  -6     1489.16     1575.52     93.58 o 
  11   5  -6      951.69     1077.29     68.98 o 
 -18   6  -6      111.40      148.50     44.81 o 
 -16   6  -6      220.20      337.42     47.89 o 
 -14   6  -6       30.71       40.86     37.78 o 
 -12   6  -6      249.23      356.31     46.13 o 
 -10   6  -6      415.65      509.21     54.04 o 
  -8   6  -6      238.48      262.29     39.54 o 
  -6   6  -6      579.94      644.97     51.84 o 
  -4   6  -6      374.81      383.11     43.06 o 
  -2   6  -6       92.90      106.76     32.51 o 
   0   6  -6      170.03      186.29     34.27 o 
   2   6  -6      519.82      547.43     48.33 o 
   4   6  -6      467.90      467.91     49.21 o 
   6   6  -6      909.99     1134.41     75.13 o 
   8   6  -6      256.52      335.66     38.66 o 
  10   6  -6      438.26      503.06     50.09 o 
  12   6  -6      626.30      662.98     54.48 o 
 -17   7  -6        6.87        4.83     43.50 o 
 -15   7  -6       12.20       14.06     41.30 o 
 -13   7  -6       60.49       17.13     39.54 o 
 -11   7  -6      287.96      331.27     46.57 o 
  -9   7  -6      730.37      674.41     64.15 o 
  -7   7  -6      239.29      264.49     37.78 o 
  -5   7  -6     1319.25     1366.82     89.63 o 
  -3   7  -6      715.22      765.35     60.19 o 
  -1   7  -6      881.91      850.15     64.58 o 
   1   7  -6     1064.90     1051.81     77.33 o 
   3   7  -6      354.07      406.84     44.81 o 
   5   7  -6      148.38      137.96     34.71 o 
   7   7  -6      255.30      434.08     42.62 o 
   9   7  -6      219.24      228.02     38.66 o 
  11   7  -6       54.82      165.20     32.07 o 
 -14   8  -6      157.23      183.21     46.13 o 
 -12   8  -6       28.02      -18.45     40.42 o 
 -10   8  -6       77.81      104.57     42.62 o 
  -8   8  -6      449.76      391.90     51.84 o 
  -6   8  -6      155.49      182.77     40.42 o 
  -4   8  -6      527.80      532.93     57.99 o 
  -2   8  -6      224.50      200.78     39.54 o 
   0   8  -6      310.82      285.14     43.94 o 
   2   8  -6       78.92      104.57     35.59 o 
   4   8  -6      564.61      516.68     55.80 o 
   6   8  -6       97.80      130.93     36.03 o 
   8   8  -6      704.75      621.24     64.15 o 
  10   8  -6      188.64      153.77     39.54 o 
  12   8  -6        0.48        3.51     35.59 o 
 -13   9  -6       25.39       51.84     44.81 o 
 -11   9  -6      173.92      212.65     47.45 o 
  -9   9  -6      123.19      134.00     44.81 o 
  -7   9  -6      133.92      130.05     43.50 o 
  -5   9  -6      140.05      119.94     39.98 o 
  -3   9  -6      152.60      155.53     41.74 o 
  -1   9  -6      290.14      426.17     49.65 o 
   1   9  -6      318.44      376.09     48.33 o 
   3   9  -6      335.73      432.32     48.77 o 
   5   9  -6       36.65      107.64     37.78 o 
   7   9  -6      131.73      145.43     39.10 o 
   9   9  -6      107.22      155.53     44.81 o 
  11   9  -6      305.66      437.16     47.89 o 
  13   9  -6      416.76      376.09     47.45 o 
  -8  10  -6        1.21      -24.60     41.30 o 
  -6  10  -6       44.93       34.71     42.18 o 
  -4  10  -6      109.22      128.29     45.25 o 
  -2  10  -6       19.42       43.94     43.06 o 
   0  10  -6      126.66      120.38     48.77 o 
   2  10  -6       61.94       73.37     42.62 o 
   4  10  -6      416.79      356.31     49.65 o 
   6  10  -6      117.81      162.56     44.37 o 
   8  10  -6      149.11       82.60     43.94 o 
  10  10  -6      244.46      215.28     50.09 o 
  12  10  -6      125.14      101.05     45.25 o 
  -1  11  -6       56.63      112.47     45.69 o 
   1  11  -6       71.98       21.09     44.81 o 
   3  11  -6       66.38      101.05     49.65 o 
   5  11  -6       14.70      -41.74     43.50 o 
   7  11  -6       70.31      -21.97     45.25 o 
   9  11  -6       24.31       -3.08     47.01 o 
  11  11  -6      168.31      203.42     51.40 o 
 -25   1  -5        2.35      -11.34     29.22 o 
 -23   1  -5      208.16      204.42     26.38 o 
 -21   1  -5      248.94      263.67     25.14 o 
 -19   1  -5     1300.15     1335.43     50.48 o 
 -17   1  -5      529.72      536.92     29.16 o 
 -15   1  -5      458.05      428.15     25.74 o 
 -13   1  -5     4634.99     4412.94    152.40 o 
 -11   1  -5       29.47       33.33     15.72 o 
  -9   1  -5     3850.41     3722.19    206.06 o 
  -7   1  -5      700.79      626.52     50.53 o 
  -5   1  -5      243.90      216.60     25.92 o 
  -3   1  -5     2602.70     2637.87    141.91 o 
   1   1  -5     7036.12     6572.71    356.31 o 
   3   1  -5     1229.85     1269.29     72.93 o 
   5   1  -5    14382.31    13175.73    710.43 o 
   7   1  -5     2717.24     2679.17    134.44 o 
   9   1  -5     2625.19     2606.68    137.08 o 
  11   1  -5    10068.49     9593.69    500.86 o 
 -26   2  -5       47.05       -1.33     28.34 o 
 -24   2  -5      265.29      211.27     27.64 o 
 -22   2  -5      345.31      325.46     35.81 o 
 -20   2  -5       70.60      118.17     22.17 o 
 -18   2  -5       44.99       71.49     21.11 o 
 -16   2  -5      158.35      194.04     21.21 o 
 -14   2  -5      212.44      210.06     20.26 o 
 -12   2  -5      137.10      121.21     17.73 o 
 -10   2  -5      428.04      423.30     25.97 o 
  -8   2  -5      650.54      654.20     48.77 o 
  -6   2  -5     1323.09     1290.38     80.40 o 
  -4   2  -5     5736.69     5518.70    296.12 o 
  -2   2  -5       27.41       95.34     21.09 o 
   0   2  -5     4841.93     4729.62    251.31 o 
   2   2  -5     4824.43     4607.92    239.45 o 
   4   2  -5      540.02      746.46     43.94 o 
   6   2  -5     1379.47     1536.85     84.36 o 
   8   2  -5      881.52     1021.93     53.16 o 
  12   2  -5       81.13      149.38     17.57 o 
 -25   3  -5       23.35       38.66     36.47 o 
 -23   3  -5      736.01      757.44     56.68 o 
 -21   3  -5       64.03       46.95     23.44 o 
 -19   3  -5       60.23       38.98     21.43 o 
 -17   3  -5      240.83      237.86     23.43 o 
 -15   3  -5       29.61       43.55     18.34 o 
 -13   3  -5      838.05      778.56     37.24 o 
 -11   3  -5      581.55      696.33     37.56 o 
  -9   3  -5     2000.99     1994.77     72.73 o 
  -5   3  -5     2358.57     2160.73    124.78 o 
  -3   3  -5     2165.02     1879.99    113.79 o 
  -1   3  -5      323.83      341.82     34.71 o 
   1   3  -5     5214.20     5116.25    268.00 o 
   3   3  -5      543.11      517.56     43.94 o 
   5   3  -5     2081.05     2430.50    124.78 o 
   7   3  -5     1215.21     1324.21     76.01 o 
   9   3  -5      272.34      214.40     24.16 o 
  11   3  -5     2016.50     2114.16    115.11 o 
  13   3  -5      778.36      900.23     52.28 o 
 -24   4  -5      737.91      648.58     42.82 o 
 -22   4  -5      727.81      681.99     41.80 o 
 -20   4  -5       10.31      -10.57     23.51 o 
 -18   4  -5      727.41      694.90     40.64 o 
 -16   4  -5      287.87      272.42     24.17 o 
 -14   4  -5     2678.03     2451.53     88.56 o 
 -12   4  -5      293.84      318.74     22.37 o 
 -10   4  -5     2753.77     2774.04     94.57 o 
  -8   4  -5     2029.26     1960.53     68.62 o 
  -6   4  -5      867.21      851.02     61.51 o 
  -4   4  -5     8995.19     8093.30    431.00 o 
  -2   4  -5      753.33      822.91     54.48 o 
   0   4  -5     3240.33     3019.67    175.74 o 
   2   4  -5     9147.42     8280.03    453.85 o 
   4   4  -5      226.46      275.91     29.44 o 
   6   4  -5     5046.23     5158.43    275.91 o 
   8   4  -5     1897.09     2013.99    108.52 o 
  10   4  -5     2280.68     2122.07    119.06 o 
  12   4  -5      152.43      156.41     23.73 o 
 -23   5  -5       97.79      108.10     28.95 o 
 -21   5  -5      192.71      223.83     27.97 o 
 -19   5  -5      168.22      194.65     26.40 o 
 -17   5  -5       99.20       76.49     21.82 o 
 -15   5  -5      169.84      175.74     22.59 o 
 -13   5  -5      395.79      391.30     25.75 o 
 -11   5  -5      430.09      463.05     29.75 o 
  -9   5  -5        8.99        4.73     15.24 o 
  -7   5  -5      694.06      900.02     37.35 o 
  -5   5  -5     1173.12     1133.97     70.30 o 
  -3   5  -5      758.43      932.74     61.07 o 
  -1   5  -5     2663.06     2930.04    143.67 o 
   1   5  -5      614.85      578.19     47.01 o 
   3   5  -5     1052.37     1374.29     75.13 o 
   5   5  -5     1926.80     1832.98    105.44 o 
   7   5  -5      144.34      226.27     26.36 o 
   9   5  -5      602.30      700.33     51.40 o 
  11   5  -5      341.15      333.91     32.07 o 
  13   5  -5      943.79      929.67     60.19 o 
 -22   6  -5       16.67      -33.79     38.88 o 
 -20   6  -5       32.73        2.08     23.93 o 
 -18   6  -5     1042.33      981.54     48.45 o 
 -16   6  -5       85.24      105.67     23.20 o 
 -14   6  -5     1163.90     1136.60     79.52 o 
 -12   6  -5      743.45      655.07     56.24 o 
 -10   6  -5      318.51      376.96     42.18 o 
  -8   6  -5     2692.95     2433.13    144.55 o 
  -6   6  -5      331.22      344.89     37.78 o 
  -4   6  -5     2157.72     2162.93    125.65 o 
  -2   6  -5      402.75      463.52     45.69 o 
   0   6  -5     1915.96     1922.60    108.08 o 
   2   6  -5      232.54      306.67     32.95 o 
   4   6  -5     2492.84     2319.34    137.08 o 
   6   6  -5     2277.45     2095.71    126.97 o 
   8   6  -5     1693.62     1736.76     96.66 o 
  10   6  -5     3986.73     3774.91    212.65 o 
  14   6  -5      576.45      574.67     47.89 o 
 -21   7  -5       67.12       42.18     43.50 o 
 -19   7  -5       32.21       44.81     44.81 o 
 -17   7  -5       46.36       22.41     39.98 o 
 -15   7  -5       29.22       50.09     36.47 o 
 -13   7  -5      120.51      100.17     37.34 o 
 -11   7  -5      124.57      170.47     38.66 o 
  -9   7  -5       31.81      -18.01     31.19 o 
  -7   7  -5      570.83      724.05     57.12 o 
  -5   7  -5      154.23      199.03     34.27 o 
  -3   7  -5      457.72      579.07     52.28 o 
  -1   7  -5      950.74     1275.00     76.01 o 
   1   7  -5      525.75      450.78     47.89 o 
   3   7  -5      237.90      315.45     36.91 o 
   5   7  -5     1442.13     1581.23     92.26 o 
   7   7  -5     1415.51     1385.28     82.60 o 
   9   7  -5       87.86      228.46     31.19 o 
  11   7  -5      648.00      631.79     50.96 o 
  13   7  -5      692.60      684.95     54.48 o 
 -18   8  -5      540.25      516.68     57.56 o 
 -16   8  -5      582.76      754.81     66.78 o 
 -14   8  -5      315.30      305.79     47.45 o 
 -12   8  -5      608.76      688.46     62.83 o 
 -10   8  -5      546.55      688.03     60.19 o 
  -8   8  -5      504.16      438.47     48.77 o 
  -6   8  -5     1026.10     1290.38     86.11 o 
  -4   8  -5      295.20      305.35     42.18 o 
  -2   8  -5      905.19     1113.76     70.74 o 
   0   8  -5      794.94      793.47     61.51 o 
   2   8  -5      731.85      833.01     61.51 o 
   4   8  -5     1890.90     1832.98    109.40 o 
   6   8  -5     2561.99     2521.00    142.35 o 
   8   8  -5     1292.32     1450.30     87.43 o 
  10   8  -5     1352.45     1199.43     81.72 o 
  12   8  -5      517.54      648.04     58.87 o 
  14   8  -5      131.36      216.60     34.27 o 
 -17   9  -5        5.65       30.75     44.37 o 
 -15   9  -5       16.28      -23.29     42.18 o 
 -13   9  -5       77.61       79.52     42.62 o 
 -11   9  -5       30.85       37.78     39.54 o 
  -9   9  -5      522.91      478.89     53.16 o 
  -7   9  -5      150.35      231.54     41.74 o 
  -5   9  -5      503.69      561.93     59.75 o 
  -3   9  -5     1038.82     1040.82     74.69 o 
  -1   9  -5        7.96       24.16     33.83 o 
   1   9  -5      666.58      728.01     66.34 o 
   3   9  -5      131.58       73.37     35.15 o 
   5   9  -5      162.94      255.70     39.10 o 
   7   9  -5      191.91      183.21     36.91 o 
   9   9  -5       17.09      -16.26     29.00 o 
  11   9  -5      272.79      212.21     41.30 o 
  13   9  -5      306.00      208.25     37.78 o 
  15   9  -5      478.26      257.46     39.98 o 
 -14  10  -5       39.85       49.65     45.69 o 
 -12  10  -5      118.50      104.57     44.37 o 
 -10  10  -5      138.23      141.91     42.18 o 
  -8  10  -5      291.50      236.81     48.33 o 
  -6  10  -5      230.68      258.78     46.57 o 
  -4  10  -5      261.22      226.27     44.37 o 
  -2  10  -5      240.87      197.71     42.62 o 
   0  10  -5       56.58       14.94     36.91 o 
   4  10  -5      318.90      442.87     48.33 o 
   6  10  -5      205.53      162.12     40.86 o 
   8  10  -5      550.08      630.03     57.12 o 
  10  10  -5       58.18       47.45     36.91 o 
  12  10  -5      269.42      267.57     45.69 o 
  14  10  -5       33.68       56.68     38.22 o 
  -9  11  -5       46.65      108.08     46.13 o 
  -7  11  -5       58.85      130.05     45.69 o 
  -5  11  -5      204.23      188.04     46.13 o 
  -3  11  -5      285.14      303.15     50.09 o 
  -1  11  -5      203.82      218.36     47.45 o 
   1  11  -5      374.61      256.14     48.33 o 
   3  11  -5       87.28       92.26     41.30 o 
   5  11  -5      110.05       80.84     40.86 o 
   7  11  -5       46.80       17.13     38.66 o 
   9  11  -5      140.09      144.99     42.18 o 
  11  11  -5       81.95      111.16     41.74 o 
  13  11  -5       97.44       87.87     39.98 o 
  15  11  -5      133.13      132.24     43.94 o 
  -2  12  -5      153.18      131.37     48.33 o 
   0  12  -5       18.83       62.39     45.25 o 
   2  12  -5       99.14       18.45     44.37 o 
   4  12  -5       60.42       47.45     45.25 o 
   6  12  -5       30.38      123.02     49.65 o 
   8  12  -5       60.88       14.94     45.69 o 
  10  12  -5       24.25       50.96     44.37 o 
 -28   0  -4      653.32      721.42     60.63 o 
 -26   0  -4     1194.04     1366.82     79.08 o 
 -24   0  -4       16.73      -35.15     31.63 o 
 -22   0  -4     1155.18     1246.88     70.30 o 
 -20   0  -4     2025.77     1919.97     94.46 o 
 -18   0  -4      267.63      319.41     31.19 o 
 -16   0  -4     4531.24     4231.40    185.85 o 
 -14   0  -4      863.14      984.59     51.40 o 
 -12   0  -4     2297.14     2245.53     98.41 o 
 -10   0  -4      246.22      211.77     19.77 o 
  -8   0  -4    15505.54    16293.26   1129.79 o 
  -6   0  -4    12042.82    12487.70    643.21 o 
  -4   0  -4   113029.09   111850.23   5715.97 o 
  -2   0  -4    38545.05    40072.42   2050.90 o 
   0   0  -4    33669.52    37199.05   1903.71 o 
   2   0  -4     7914.72     7569.16    390.58 o 
   4   0  -4     4947.73     4513.46    234.17 o 
   6   0  -4    11588.30    12507.47    641.89 o 
   8   0  -4     1342.65     1371.66     76.45 o 
 -29   1  -4       31.06       21.62     29.44 o 
 -27   1  -4       40.65       37.02     25.94 o 
 -25   1  -4      103.80       83.19     24.80 o 
 -23   1  -4        2.64      -20.71     21.28 o 
 -21   1  -4       12.16        6.50     19.54 o 
 -19   1  -4       22.10       10.19     18.17 o 
 -17   1  -4     1149.36     1193.05     44.40 o 
 -15   1  -4      185.32      175.77     22.27 o 
 -13   1  -4     3276.77     3235.92     88.16 o 
 -11   1  -4      510.13      563.84     22.45 o 
  -9   1  -4       85.66      142.41     21.97 o 
  -7   1  -4     3413.89     3497.37    119.48 o 
  -5   1  -4     2262.34     2240.70    114.23 o 
  -3   1  -4     5284.37     5620.19    285.14 o 
  -1   1  -4     1282.30     1332.55     79.96 o 
   1   1  -4     3616.53     3948.90    201.66 o 
   5   1  -4     5000.74     4542.46    251.75 o 
   7   1  -4     2998.91     2980.56    162.56 o 
   9   1  -4     5421.14     5630.74    297.44 o 
  11   1  -4     2446.84     2296.05    128.73 o 
  13   1  -4      132.93      237.25     19.33 o 
 -28   2  -4       21.56       41.56     28.57 o 
 -26   2  -4      139.17      113.13     26.81 o 
 -24   2  -4       30.78       85.22     23.75 o 
 -22   2  -4      428.57      431.19     29.20 o 
 -20   2  -4      348.08      356.51     21.50 o 
 -18   2  -4     1608.40     1692.36     51.62 o 
 -16   2  -4     2231.54     2113.74     61.73 o 
 -14   2  -4     1014.59     1081.19     34.44 o 
 -12   2  -4     3232.24     3133.22    108.60 o 
 -10   2  -4        4.45       21.76     12.87 o 
  -8   2  -4     3814.33     3749.42    125.60 o 
  -6   2  -4      332.63      302.49     18.20 o 
  -4   2  -4     7801.01     7381.99    380.48 o 
  -2   2  -4     3800.65     3719.99    191.12 o 
   0   2  -4     3762.00     3606.20    194.19 o 
   2   2  -4     8077.98     7901.31    414.75 o 
   4   2  -4     1021.80     1159.01     61.95 o 
   6   2  -4    13914.15    14040.81    737.67 o 
   8   2  -4      524.84      494.27     30.32 o 
  10   2  -4     7367.96     7251.94    385.75 o 
  12   2  -4     1636.32     1594.41     90.51 o 
  14   2  -4      452.01      413.87     29.00 o 
 -27   3  -4      329.22      262.57     31.68 o 
 -25   3  -4       49.98       47.08     25.00 o 
 -23   3  -4      121.79      171.90     20.65 o 
 -21   3  -4      198.05      191.35     20.25 o 
 -19   3  -4      984.42      980.81     35.19 o 
 -17   3  -4      883.65      918.72     32.48 o 
 -15   3  -4      153.14      109.70     18.16 o 
 -13   3  -4     4452.51     4126.93    139.20 o 
 -11   3  -4     2855.34     2693.49     93.50 o 
  -9   3  -4     2701.73     2528.02     85.50 o 
  -7   3  -4     6968.99     6593.88    218.17 o 
  -5   3  -4      772.07      860.58     32.30 o 
  -3   3  -4     1425.91     1331.24     76.89 o 
  -1   3  -4      805.88      944.61     54.92 o 
   1   3  -4     5549.69     5376.79    271.96 o 
   3   3  -4     1128.56     1095.30     61.07 o 
   5   3  -4     5798.70     5911.04    301.40 o 
   7   3  -4     6836.57     6231.77    329.51 o 
   9   3  -4      196.45      219.68     25.04 o 
  11   3  -4     8420.70     7939.53    414.75 o 
  13   3  -4     1116.50     1088.27     63.27 o 
  15   3  -4     2489.35     2387.88    124.34 o 
 -26   4  -4        8.69       21.60     24.32 o 
 -24   4  -4      376.91      438.39     26.41 o 
 -22   4  -4       16.69       -6.17     18.98 o 
 -20   4  -4      248.92      281.76     26.24 o 
 -18   4  -4      475.13      515.34     34.20 o 
 -16   4  -4      474.16      522.89     33.17 o 
 -14   4  -4     1929.86     2020.43     71.02 o 
 -12   4  -4     1395.28     1451.23     55.14 o 
 -10   4  -4      806.05      984.61     37.98 o 
  -8   4  -4     1595.00     1611.79     59.12 o 
  -6   4  -4     2337.05     2263.17     78.33 o 
  -4   4  -4      389.78      385.16     32.07 o 
  -2   4  -4     1045.51     1164.72     61.07 o 
   0   4  -4     1028.98     1061.91     61.51 o 
   2   4  -4      220.07      271.08     29.88 o 
   4   4  -4     2073.63     2620.73    128.73 o 
   6   4  -4     1712.22     1707.76    103.69 o 
   8   4  -4     2548.60     2927.84    156.41 o 
  10   4  -4     5338.38     5295.07    278.99 o 
  12   4  -4      316.48      394.10     32.07 o 
  14   4  -4     1253.59     1397.14     75.13 o 
 -25   5  -4       27.96       -0.44     27.34 o 
 -23   5  -4      101.93       82.45     27.39 o 
 -21   5  -4      517.51      565.21     36.46 o 
 -19   5  -4       30.69       35.14     21.41 o 
 -17   5  -4      713.35      689.24     36.59 o 
 -15   5  -4      252.47      250.80     21.64 o 
 -13   5  -4     1043.94      951.62     42.10 o 
 -11   5  -4     1597.82     1591.15     58.16 o 
  -9   5  -4     1802.91     1620.20     60.49 o 
  -7   5  -4     2314.58     2191.52     78.75 o 
  -5   5  -4      520.04      607.22     27.60 o 
  -3   5  -4     3770.73     3607.08    203.42 o 
  -1   5  -4      154.98      195.07     27.24 o 
   1   5  -4    11602.33    11073.87    583.90 o 
   3   5  -4     1751.62     1523.67     91.82 o 
   5   5  -4     4801.89     4874.17    258.78 o 
   7   5  -4     5541.56     5060.46    269.32 o 
   9   5  -4      184.63      206.50     26.36 o 
  11   5  -4     4052.09     3652.33    199.91 o 
  13   5  -4      835.81      818.95     53.60 o 
  15   5  -4     1332.31     1321.13     84.36 o 
 -24   6  -4       38.95       35.91     27.12 o 
 -22   6  -4        2.90       12.08     24.81 o 
 -20   6  -4       41.59       62.39     22.88 o 
 -18   6  -4       69.44       83.29     23.20 o 
 -16   6  -4      661.05      900.56     40.95 o 
 -14   6  -4      719.96      841.02     37.26 o 
 -12   6  -4      139.48      202.69     20.67 o 
 -10   6  -4     1202.43     1558.40     58.17 o 
  -8   6  -4     1097.69     1256.05     45.59 o 
  -6   6  -4      403.85      583.46     46.57 o 
  -4   6  -4     3098.66     3169.05    170.91 o 
  -2   6  -4     1805.71     1777.18     98.85 o 
   0   6  -4       79.90      108.96     23.29 o 
   2   6  -4      637.20      713.51     50.96 o 
   4   6  -4     1080.16     1119.91     62.83 o 
   6   6  -4      537.63      564.13     48.77 o 
   8   6  -4     2785.79     3291.19    177.06 o 
  10   6  -4      153.74      258.78     28.56 o 
  12   6  -4      915.00     1102.33     66.78 o 
  14   6  -4      631.87      657.71     49.65 o 
  16   6  -4       96.15      135.32     25.92 o 
 -23   7  -4      189.67      146.26     29.08 o 
 -21   7  -4      172.21      202.54     42.62 o 
 -19   7  -4       83.96      109.84     39.54 o 
 -17   7  -4       32.38       20.21     35.59 o 
 -15   7  -4       27.85       58.87     34.27 o 
 -13   7  -4      130.33      182.77     35.59 o 
 -11   7  -4      305.30      332.15     39.10 o 
  -9   7  -4     1394.90     1359.79     83.92 o 
  -7   7  -4     1775.59     1738.08    104.13 o 
  -5   7  -4     1915.43     1983.67    112.91 o 
  -3   7  -4     5432.77     5146.57    282.50 o 
  -1   7  -4     2068.56     2190.61    115.11 o 
   1   7  -4     2571.86     2621.17    157.29 o 
   3   7  -4     1591.95     1665.14     99.29 o 
   5   7  -4      926.06     1099.70     68.98 o 
   7   7  -4      332.97      267.57     33.39 o 
   9   7  -4      316.34      327.76     34.27 o 
  11   7  -4      733.39      561.93     51.40 o 
  13   7  -4      164.64      213.96     31.63 o 
  15   7  -4     1959.59     1551.35    100.61 o 
 -22   8  -4       69.04       47.89     47.89 o 
 -20   8  -4      104.13      172.67     48.33 o 
 -18   8  -4      243.01      212.21     43.06 o 
 -16   8  -4      778.03      757.44     67.22 o 
 -14   8  -4      223.61      284.26     41.74 o 
 -12   8  -4      597.90      543.04     55.80 o 
 -10   8  -4      114.76      174.42     36.03 o 
  -8   8  -4      423.08      459.56     47.01 o 
  -6   8  -4      686.10      679.24     57.99 o 
  -4   8  -4     1184.62     1261.38     83.04 o 
  -2   8  -4      952.98      917.37     67.66 o 
   0   8  -4      941.20      959.54     68.98 o 
   2   8  -4      775.74      670.45     55.80 o 
   4   8  -4      428.74      502.62     47.01 o 
   6   8  -4     1761.65     1524.99    100.61 o 
   8   8  -4      115.64      140.59     29.44 o 
  10   8  -4     1899.75     1739.39    112.47 o 
  12   8  -4      268.79      242.52     34.71 o 
  14   8  -4       26.91        6.59     30.32 o 
  16   8  -4      622.74      535.57     51.40 o 
 -19   9  -4      172.84      186.72     47.01 o 
 -17   9  -4       40.32       76.01     42.62 o 
 -15   9  -4       41.91       46.13     38.66 o 
 -13   9  -4       30.76       50.09     34.27 o 
 -11   9  -4      230.88      296.56     43.06 o 
  -9   9  -4      363.74      395.42     41.74 o 
  -7   9  -4      920.76      973.16     67.66 o 
  -5   9  -4      452.76      483.29     50.53 o 
  -3   9  -4      120.11      169.59     35.59 o 
  -1   9  -4     1238.41     1296.09     86.55 o 
   1   9  -4      606.89      666.06     54.04 o 
   3   9  -4      703.60      684.07     56.68 o 
   5   9  -4      657.91      621.24     55.36 o 
   7   9  -4      129.96      188.48     33.39 o 
   9   9  -4      473.29      446.38     47.45 o 
  11   9  -4      211.99      207.37     36.03 o 
  13   9  -4      821.75      875.19     66.78 o 
  15   9  -4      567.53      463.96     50.53 o 
  17   9  -4      630.90      688.03     59.31 o 
 -16  10  -4      123.01      144.99     49.21 o 
 -14  10  -4      191.45      197.27     43.06 o 
 -12  10  -4      354.28      343.13     48.77 o 
 -10  10  -4      135.16      179.26     42.18 o 
  -8  10  -4      473.60      477.58     51.40 o 
  -6  10  -4       26.48       54.48     37.78 o 
  -4  10  -4       72.40       38.22     35.59 o 
  -2  10  -4      227.09      264.49     42.18 o 
   0  10  -4       88.30      101.05     35.59 o 
   2  10  -4      621.73      680.12     62.83 o 
   4  10  -4      173.05      144.99     35.15 o 
   6  10  -4     1020.52      880.46     70.74 o 
   8  10  -4      292.62      250.87     40.42 o 
  10  10  -4      423.92      389.71     45.25 o 
  12  10  -4      311.81      273.72     43.94 o 
  14  10  -4      203.95      212.65     39.54 o 
  16  10  -4       94.93       94.90     36.47 o 
 -13  11  -4       38.55       68.10     44.81 o 
 -11  11  -4      104.18      100.61     44.37 o 
  -9  11  -4      129.12      103.25     42.62 o 
  -7  11  -4       74.24       58.43     40.42 o 
  -5  11  -4      332.38      330.83     46.57 o 
  -3  11  -4       14.52       16.70     37.78 o 
  -1  11  -4      397.09      321.17     45.69 o 
   1  11  -4       76.86      106.32     38.22 o 
   3  11  -4      255.78      223.63     43.06 o 
   5  11  -4       53.26       44.37     36.03 o 
   7  11  -4      167.04      205.62     40.42 o 
   9  11  -4      212.67      201.66     41.30 o 
  11  11  -4       46.70       14.94     40.86 o 
  13  11  -4      325.19      356.75     48.77 o 
  15  11  -4       15.63       25.48     38.22 o 
  17  11  -4       88.50       90.51     40.86 o 
  -8  12  -4      206.59      205.18     48.33 o 
  -6  12  -4      239.48      227.14     48.33 o 
  -4  12  -4      109.21      153.33     45.25 o 
  -2  12  -4      152.66      248.23     48.33 o 
   0  12  -4      280.01      345.77     48.77 o 
   2  12  -4      204.44      298.32     48.77 o 
   4  12  -4      391.87      489.88     53.16 o 
   6  12  -4      290.37      256.58     45.69 o 
   8  12  -4      277.99      210.01     44.81 o 
  10  12  -4      255.26      245.16     47.89 o 
  12  12  -4      146.96       92.70     46.57 o 
  14  12  -4      132.14       63.71     43.50 o 
 -31   1  -3      127.54      114.45     29.82 o 
 -29   1  -3       56.21       79.61     33.61 o 
 -27   1  -3       20.49      -26.89     23.73 o 
 -25   1  -3       82.67       62.42     23.76 o 
 -23   1  -3       99.96      134.53     22.52 o 
 -21   1  -3     1123.02     1158.49     45.98 o 
 -19   1  -3     1139.26     1108.34     43.49 o 
 -17   1  -3     4246.01     4091.85    123.34 o 
 -15   1  -3      565.65      513.99     21.97 o 
 -13   1  -3     6135.64     5931.58    157.32 o 
 -11   1  -3    23079.63    22485.62    577.20 o 
  -9   1  -3      285.20      253.39     12.47 o 
  -7   1  -3     7491.70     6883.15    180.50 o 
  -5   1  -3       54.97       91.31     18.45 o 
  -3   1  -3      509.00      577.75     34.71 o 
  -1   1  -3     2304.63     2267.06    115.99 o 
   1   1  -3     3739.04     3475.71    173.54 o 
   3   1  -3    30670.85    29676.47   1506.10 o 
   5   1  -3     4349.48     4395.28    226.71 o 
   7   1  -3    27105.14    25690.67   1326.84 o 
   9   1  -3      922.16      915.61     44.37 o 
  11   1  -3    10961.53    10410.01    541.72 o 
  13   1  -3    19410.21    18741.00    970.97 o 
 -30   2  -3      139.48      130.41     29.18 o 
 -28   2  -3       10.94      -15.72     31.19 o 
 -26   2  -3     1066.87     1024.53     58.21 o 
 -24   2  -3       85.24      120.25     23.28 o 
 -22   2  -3      889.30      822.23     39.44 o 
 -20   2  -3      810.20      770.65     30.17 o 
 -18   2  -3       82.17      145.07     15.17 o 
 -16   2  -3      416.41      419.59     21.67 o 
 -14   2  -3      583.90      668.34     24.15 o 
 -12   2  -3      161.84      184.45     11.89 o 
 -10   2  -3      591.43      603.60     22.08 o 
  -8   2  -3     5914.06     5981.48    192.19 o 
  -6   2  -3     4299.25     4203.09    135.84 o 
  -4   2  -3     6680.50     6945.47    227.67 o 
  -2   2  -3    23373.63    23603.31   1227.99 o 
   0   2  -3       91.20      102.37     13.62 o 
   2   2  -3     5968.04     5941.36    322.48 o 
   4   2  -3     3529.82     3614.99    190.24 o 
   6   2  -3     1536.30     1651.96     76.89 o 
   8   2  -3     5459.87     5277.06    276.79 o 
  14   2  -3       98.77      137.52     14.94 o 
  16   2  -3     2300.41     2123.83    111.16 o 
 -29   3  -3        5.28      -39.28     26.18 o 
 -27   3  -3       52.18       44.36     25.52 o 
 -25   3  -3     1551.44     1523.43     65.46 o 
 -23   3  -3        8.62       33.43     17.47 o 
 -21   3  -3     2457.77     2483.32     71.12 o 
 -19   3  -3      171.91      200.85     16.73 o 
 -17   3  -3      207.24      198.46     15.64 o 
 -15   3  -3      667.90      743.66     26.37 o 
 -13   3  -3      299.63      356.62     18.88 o 
 -11   3  -3     1631.54     1680.79     49.98 o 
  -9   3  -3     4612.38     4785.30    152.40 o 
  -7   3  -3     7501.87     7436.28    252.89 o 
  -5   3  -3     1156.41     1271.05     39.80 o 
  -3   3  -3     9558.96     9513.12    307.25 o 
  -1   3  -3     7923.80     7591.12    400.69 o 
   1   3  -3     1274.65     1231.50     69.42 o 
   3   3  -3    14222.34    14051.79    758.76 o 
   5   3  -3      638.29      648.92     45.25 o 
   7   3  -3     3720.57     3793.36    198.15 o 
   9   3  -3      943.58      987.22     54.92 o 
  11   3  -3      727.10      786.00     47.89 o 
  13   3  -3     2389.82     2673.02    136.20 o 
  15   3  -3     3417.56     3296.90    170.03 o 
 -28   4  -3      217.30      146.61     42.18 o 
 -26   4  -3     1186.38     1117.94     50.11 o 
 -24   4  -3      601.09      561.69     29.42 o 
 -22   4  -3     3437.71     3187.33     89.97 o 
 -20   4  -3     1082.66      972.51     35.78 o 
 -18   4  -3      393.64      424.51     21.15 o 
 -16   4  -3     4884.38     4660.51    124.04 o 
 -14   4  -3      695.86      740.49     33.71 o 
 -12   4  -3     8176.28     8185.12    268.81 o 
 -10   4  -3      240.91      331.16     26.14 o 
  -8   4  -3    11122.41    11388.45    364.66 o 
  -6   4  -3     5361.53     5018.96    163.29 o 
  -4   4  -3     5319.20     5271.19    176.38 o 
  -2   4  -3    24702.89    23858.98    781.15 o 
   0   4  -3      157.16      173.10     19.33 o 
   2   4  -3     8313.41     8512.45    456.05 o 
   4   4  -3    12318.39    12181.47    653.32 o 
   6   4  -3     8662.92     8819.11    485.92 o 
   8   4  -3    12256.20    12786.46    655.07 o 
  10   4  -3     6409.51     6923.31    346.21 o 
  12   4  -3     2824.36     2459.49    142.35 o 
  14   4  -3       98.01      109.84     19.33 o 
  16   4  -3    11851.88    10352.89    557.54 o 
 -27   5  -3       61.71       43.52     26.49 o 
 -25   5  -3      326.53      299.54     31.63 o 
 -23   5  -3      114.56      167.64     19.32 o 
 -21   5  -3       84.97       84.92     18.18 o 
 -19   5  -3      648.52      716.54     37.90 o 
 -17   5  -3      109.28      129.92     20.21 o 
 -15   5  -3       54.00      102.18     17.89 o 
 -13   5  -3     1819.76     1734.02     65.62 o 
 -11   5  -3     1112.46     1034.07     42.62 o 
  -9   5  -3     1121.48     1240.63     47.39 o 
  -7   5  -3      947.69      891.53     36.10 o 
  -5   5  -3     1777.61     1997.37     65.24 o 
  -3   5  -3     1290.41     1319.98     47.08 o 
  -1   5  -3     2580.35     2708.56    106.10 o 
   1   5  -3     4533.18     5344.72    250.43 o 
   7   5  -3     2474.14     2463.45    138.84 o 
   9   5  -3      404.00      440.67     39.10 o 
  11   5  -3      967.93      962.62     60.19 o 
  13   5  -3     1068.70     1090.91     62.39 o 
  15   5  -3      904.26      851.90     53.16 o 
  17   5  -3     2184.26     1758.29    101.93 o 
 -26   6  -3       37.02       26.80     36.47 o 
 -24   6  -3       59.76       76.97     26.33 o 
 -22   6  -3        6.67       -5.39     22.62 o 
 -20   6  -3      168.94      132.05     23.39 o 
 -18   6  -3      276.66      276.78     24.71 o 
 -16   6  -3     3630.84     3311.65    219.90 o 
 -14   6  -3      245.92      349.40     24.33 o 
 -12   6  -3     4557.06     3985.54    139.20 o 
 -10   6  -3     1867.37     1881.08     68.82 o 
  -8   6  -3     1251.20     1398.89     52.78 o 
  -6   6  -3     6703.44     6221.12    211.74 o 
  -4   6  -3     1618.98     1884.69     63.22 o 
  -2   6  -3     6132.76     5885.56    327.76 o 
   0   6  -3     1296.25     1415.59     76.45 o 
   2   6  -3     5769.83     5103.51    296.56 o 
   4   6  -3      257.43      318.53     32.95 o 
   6   6  -3     5522.55     4878.56    274.60 o 
   8   6  -3     3869.51     3440.57    200.78 o 
  10   6  -3     5675.13     5652.70    293.49 o 
  12   6  -3     5469.79     4894.38    280.31 o 
  14   6  -3      648.13      723.17     49.21 o 
  16   6  -3      686.69      735.91     51.84 o 
  18   6  -3      644.80      536.45     48.33 o 
 -25   7  -3       64.12      103.69     41.74 o 
 -23   7  -3      320.58      421.17     33.24 o 
 -21   7  -3       11.93       -3.48     24.52 o 
 -19   7  -3      229.45      299.78     45.25 o 
 -17   7  -3      103.10       97.87     45.03 o 
 -15   7  -3       30.79        9.74     21.97 o 
 -13   7  -3      439.99      405.88     27.19 o 
 -11   7  -3      576.53      596.54     41.52 o 
  -9   7  -3      400.65      477.58     44.37 o 
  -7   7  -3      267.03      278.11     34.71 o 
  -5   7  -3     2245.76     2430.50    127.85 o 
  -3   7  -3      526.70      575.99     46.13 o 
  -1   7  -3     1224.08     1461.28     84.36 o 
   1   7  -3     2478.84     2527.59    130.93 o 
   3   7  -3     1314.99     1214.37     77.77 o 
   5   7  -3      492.96      614.21     45.25 o 
   7   7  -3     2388.77     2412.92    130.49 o 
   9   7  -3      855.87      857.62     54.48 o 
  11   7  -3      288.80      377.40     37.78 o 
  13   7  -3     1446.72     1401.97     83.04 o 
  15   7  -3      637.33      584.34     50.53 o 
  17   7  -3      769.82      747.78     59.31 o 
 -22   8  -3        3.93       -3.08     41.74 o 
 -20   8  -3      279.73      290.41     47.45 o 
 -18   8  -3      367.78      385.31     45.69 o 
 -16   8  -3     1148.09     1031.16     76.01 o 
 -12   8  -3     1462.21     1437.56     93.14 o 
 -10   8  -3     1896.71     2071.11    115.99 o 
  -8   8  -3     1129.15     1175.71     77.77 o 
  -6   8  -3      788.25      818.07     61.95 o 
  -4   8  -3     2341.02     2529.35    134.44 o 
  -2   8  -3      800.72      740.31     59.31 o 
   0   8  -3     2126.46     2119.43    106.76 o 
   2   8  -3     2751.93     2649.29    149.82 o 
   4   8  -3     1974.41     2033.32    105.01 o 
   6   8  -3     2615.24     2285.51    135.32 o 
   8   8  -3     4301.74     4451.07    230.22 o 
  10   8  -3     2902.31     2730.13    146.30 o 
  12   8  -3     2858.06     2610.63    149.38 o 
  14   8  -3      853.89     1030.72     70.30 o 
  16   8  -3      207.90      285.14     38.22 o 
  18   8  -3       76.85      130.49     33.83 o 
 -21   9  -3      213.72      203.86     45.69 o 
 -19   9  -3       16.90       42.62     39.54 o 
 -17   9  -3      110.78       97.54     38.22 o 
 -15   9  -3       10.45       43.50     34.71 o 
 -13   9  -3      114.95      129.17     37.34 o 
 -11   9  -3      176.14      134.00     35.59 o 
  -9   9  -3      277.44      221.43     38.22 o 
  -7   9  -3     1718.51     1836.93    112.03 o 
  -5   9  -3      414.28      569.40     49.65 o 
  -3   9  -3     1135.51     1281.59     83.92 o 
  -1   9  -3     2580.02     2596.57    141.03 o 
   1   9  -3      140.69      313.26     37.78 o 
   3   9  -3     1229.16     1274.12     87.87 o 
   5   9  -3       19.17        9.67     27.24 o 
   7   9  -3      492.48      666.06     55.80 o 
   9   9  -3      321.61      295.24     39.10 o 
  11   9  -3      160.61      155.97     32.51 o 
  13   9  -3      248.73      222.31     36.47 o 
  15   9  -3      729.23      648.48     58.43 o 
  17   9  -3      586.25      524.15     56.68 o 
  19   9  -3      163.71      127.41     38.66 o 
 -20  10  -3       20.66       39.54     43.06 o 
 -18  10  -3      123.00      181.01     47.01 o 
 -16  10  -3       88.82      100.61     41.30 o 
 -14  10  -3      479.71      513.16     53.16 o 
 -12  10  -3      123.27      154.21     39.54 o 
 -10  10  -3      511.78      505.25     54.04 o 
  -8  10  -3      285.28      226.71     39.98 o 
  -6  10  -3      790.85      774.14     64.58 o 
  -4  10  -3      430.25      320.29     42.18 o 
  -2  10  -3      577.01      573.35     55.80 o 
   0  10  -3     1128.95     1017.98     71.18 o 
   2  10  -3       76.61       32.51     32.51 o 
   4  10  -3      878.59      963.06     65.02 o 
   6  10  -3      399.98      578.19     51.84 o 
   8  10  -3      368.03      315.89     40.86 o 
  10  10  -3      919.85      896.28     65.02 o 
  12  10  -3       95.64      125.65     38.66 o 
  14  10  -3      473.57      431.44     46.57 o 
  16  10  -3        5.94       11.42     36.91 o 
  18  10  -3      169.16      192.88     42.62 o 
 -17  11  -3       59.09       55.80     43.50 o 
 -15  11  -3      129.58       89.19     44.81 o 
 -13  11  -3        9.97       28.12     39.98 o 
 -11  11  -3       93.52      253.95     45.69 o 
  -9  11  -3      113.63      134.88     41.74 o 
  -7  11  -3      312.60      514.04     53.16 o 
  -5  11  -3      195.07      247.36     41.74 o 
  -3  11  -3      548.65      571.16     58.87 o 
  -1  11  -3      457.83      476.26     48.77 o 
   1  11  -3      405.09      409.04     47.01 o 
   3  11  -3      433.82      398.49     47.01 o 
   5  11  -3      198.22      200.34     36.03 o 
   7  11  -3      352.59      311.94     45.25 o 
   9  11  -3      121.80      100.61     38.22 o 
  11  11  -3      232.94      310.18     45.25 o 
  13  11  -3       42.28      146.30     39.54 o 
  15  11  -3      237.69      279.87     46.13 o 
  17  11  -3      183.38      150.26     46.57 o 
  19  11  -3      180.06      204.30     44.37 o 
 -12  12  -3       33.53      127.85     48.33 o 
 -10  12  -3       67.85       50.96     43.50 o 
  -8  12  -3       38.24      175.30     44.37 o 
  -6  12  -3       76.91       66.78     39.98 o 
  -4  12  -3      193.38       64.15     40.42 o 
  -2  12  -3       74.19      121.70     35.59 o 
   0  12  -3      356.90      228.02     42.18 o 
   2  12  -3        3.48      103.69     40.42 o 
   4  12  -3      198.53      160.80     41.74 o 
   6  12  -3       61.84      147.18     41.30 o 
   8  12  -3       80.42       51.40     39.10 o 
  10  12  -3       60.13       57.99     40.42 o 
  12  12  -3       83.24      148.06     46.57 o 
  14  12  -3       56.99       30.32     43.50 o 
  16  12  -3        8.00      -10.54     41.74 o 
  -5  13  -3      267.02      223.19     47.01 o 
  -3  13  -3      161.96      154.65     46.57 o 
  -1  13  -3      194.98       72.49     41.30 o 
   1  13  -3      178.64      160.36     42.62 o 
   3  13  -3      118.85       89.19     43.06 o 
   5  13  -3      109.74       98.85     43.94 o 
   7  13  -3       23.17       -6.15     41.74 o 
   9  13  -3       94.75        3.51     43.06 o 
 -32   0  -2      106.68      163.44     42.18 o 
 -30   0  -2      448.92      607.18     53.60 o 
 -28   0  -2        5.75      -51.40     34.27 o 
 -26   0  -2     1781.72     1927.88     98.41 o 
 -24   0  -2     2630.42     2723.10    126.09 o 
 -22   0  -2      422.35      500.42     39.10 o 
 -20   0  -2     7006.24     7096.85    293.93 o 
 -18   0  -2     8101.49     7868.79    343.57 o 
 -16   0  -2      987.30      988.10     52.72 o 
 -14   0  -2     5648.42     5789.78    247.79 o 
 -12   0  -2     7013.24     6569.19    281.19 o 
  -8   0  -2    11876.19    11489.88    372.67 o 
  -6   0  -2    97964.34    98209.46   3175.01 o 
  -4   0  -2    35347.77    36281.60   1170.28 o 
  -2   0  -2   498267.13   439183.72  22445.62 o 
   0   0  -2    17025.09    17334.63    890.57 o 
   2   0  -2   155911.17   160277.81   8193.92 o 
   4   0  -2    15792.35    15544.27    819.39 o 
   6   0  -2    19636.79    18567.45    961.74 o 
 -31   1  -2      117.40       98.97     29.12 o 
 -29   1  -2       25.48      -35.06     25.42 o 
 -27   1  -2      168.85      159.40     25.76 o 
 -25   1  -2       58.44       32.48     22.17 o 
 -23   1  -2      185.31      171.08     22.03 o 
 -21   1  -2        4.51      -11.41     16.88 o 
 -19   1  -2       27.86       61.93     15.73 o 
 -17   1  -2      395.36      349.22     18.42 o 
 -15   1  -2     6898.12     7279.69    188.36 o 
 -13   1  -2      206.16      260.62     12.38 o 
 -11   1  -2    13404.42    13702.44    350.18 o 
  -9   1  -2     1902.47     2044.96     53.70 o 
  -7   1  -2      422.63      576.56     24.57 o 
  -5   1  -2     4516.10     4721.16    120.30 o 
  -3   1  -2      178.89      215.47     11.38 o 
  -1   1  -2    17151.91    17814.41    919.56 o 
   1   1  -2     5432.56     5836.35    314.14 o 
   3   1  -2     1762.94     1780.69     90.51 o 
   5   1  -2      196.27      224.07     17.13 o 
   7   1  -2    22443.86    21991.76   1141.44 o 
   9   1  -2     1997.97     2031.12    105.44 o 
  11   1  -2    16634.67    17310.91    916.05 o 
  13   1  -2     3088.54     3034.16    164.32 o 
  15   1  -2      119.17       94.02     10.98 o 
  17   1  -2      221.64      179.26     18.89 o 
 -32   2  -2       44.85       -3.01     27.43 o 
 -30   2  -2        4.92       30.41     26.18 o 
 -28   2  -2      151.61      154.68     29.22 o 
 -26   2  -2      121.72      148.56     24.83 o 
 -24   2  -2      249.12      265.22     24.33 o 
 -22   2  -2      491.97      608.55     32.86 o 
 -20   2  -2     2149.92     2135.60     62.06 o 
 -18   2  -2      488.12      486.78     22.95 o 
 -16   2  -2     6237.47     6298.06    139.95 o 
 -14   2  -2     4514.09     4361.07    116.06 o 
 -12   2  -2     6769.28     6720.86    172.61 o 
 -10   2  -2     8386.82     8380.94    217.52 o 
  -8   2  -2     1443.92     1384.11     37.68 o 
  -6   2  -2    13037.80    12831.29    329.59 o 
  -4   2  -2      998.21     1035.07     36.84 o 
  -2   2  -2     8652.54     8446.36    272.94 o 
   2   2  -2    17785.91    18827.11    977.56 o 
   4   2  -2    14561.67    14254.34    749.97 o 
   6   2  -2     8027.89     8146.46    412.11 o 
   8   2  -2    33601.84    34452.66   1764.88 o 
  12   2  -2    13906.57    13857.16    725.81 o 
  14   2  -2      691.39      585.66     35.15 o 
  16   2  -2     2052.28     1991.14    107.20 o 
  18   2  -2     3908.80     3705.06    189.36 o 
 -31   3  -2      220.84      228.28     31.08 o 
 -29   3  -2       62.10       74.47     26.69 o 
 -27   3  -2       32.82       25.48     24.31 o 
 -25   3  -2      233.57      221.14     25.93 o 
 -23   3  -2      565.18      597.96     28.40 o 
 -21   3  -2      251.16      354.67     19.89 o 
 -19   3  -2       52.34       56.87     14.23 o 
 -17   3  -2     6473.15     6008.92    134.04 o 
 -15   3  -2     2630.18     2513.21     68.30 o 
 -13   3  -2      968.16      895.68     28.92 o 
 -11   3  -2    15064.00    14121.70    363.99 o 
  -9   3  -2     5160.54     5477.43    141.26 o 
  -7   3  -2     5339.15     4862.34    163.79 o 
  -5   3  -2     5774.27     5976.33    200.01 o 
  -3   3  -2     2353.98     2438.09     80.12 o 
  -1   3  -2    11090.39    11087.23    359.50 o 
   1   3  -2     2121.17     2398.42    112.91 o 
   3   3  -2     6584.31     6802.05    318.97 o 
   5   3  -2      539.78      594.88     36.47 o 
   7   3  -2    19564.42    19739.65    983.27 o 
   9   3  -2    11159.18     9631.91    521.95 o 
  11   3  -2     1283.25     1237.22     70.30 o 
  13   3  -2    15224.08    14480.16    749.97 o 
  15   3  -2     1456.14     1549.16     85.23 o 
  17   3  -2     1353.32     1212.17     72.05 o 
 -30   4  -2        2.66      -35.25     27.70 o 
 -28   4  -2      307.17      303.55     30.06 o 
 -26   4  -2      188.70      264.44     28.34 o 
 -24   4  -2      106.40      194.25     33.39 o 
 -22   4  -2      706.83      788.29     30.99 o 
 -20   4  -2      302.26      312.94     23.12 o 
 -18   4  -2      720.36      782.54     28.02 o 
 -16   4  -2     2974.70     2983.77     80.31 o 
 -14   4  -2      960.68     1130.38     34.39 o 
 -12   4  -2     4282.96     4306.29    113.18 o 
 -10   4  -2     4523.33     4777.60    155.45 o 
  -8   4  -2     1515.18     1712.10     59.20 o 
  -6   4  -2     2907.35     3023.91    100.16 o 
  -4   4  -2     4450.67     4952.10    151.05 o 
  -2   4  -2     2725.36     3146.80    105.88 o 
   0   4  -2     4033.03     4061.36    128.26 o 
   2   4  -2     2770.80     2829.43    142.35 o 
   6   4  -2     4483.68     5286.28    258.78 o 
   8   4  -2     4734.24     4629.45    265.37 o 
  10   4  -2     2821.40     3389.60    168.27 o 
  12   4  -2     8104.66     8052.88    416.07 o 
  16   4  -2     1086.28     1104.97     68.54 o 
  18   4  -2      401.81      570.28     39.98 o 
 -29   5  -2      134.94       54.64     33.39 o 
 -27   5  -2      364.14      347.49     39.54 o 
 -25   5  -2      531.71      574.04     34.79 o 
 -23   5  -2      123.91      113.75     21.89 o 
 -21   5  -2      519.15      502.83     25.32 o 
 -19   5  -2     1079.47     1100.17     35.96 o 
 -17   5  -2      683.65      645.21     26.11 o 
 -15   5  -2     1873.14     1706.13     48.61 o 
 -13   5  -2     1010.59     1019.42     75.79 o 
 -11   5  -2     4521.02     3856.60    141.47 o 
  -9   5  -2     1776.63     1836.61     64.27 o 
  -7   5  -2     8797.54     8694.34    280.86 o 
  -5   5  -2     2464.57     2543.01     90.46 o 
  -3   5  -2     4325.65     4047.00    132.79 o 
  -1   5  -2     9714.23     8578.72    291.22 o 
   3   5  -2    21029.30    20721.16   1076.85 o 
   5   5  -2      503.94      421.78     32.07 o 
   7   5  -2     9892.40     9963.19    543.48 o 
   9   5  -2     5723.25     5578.89    273.72 o 
  11   5  -2      843.37      705.16     53.16 o 
  13   5  -2     5495.34     5023.11    273.72 o 
  15   5  -2      422.73      444.18     38.66 o 
  17   5  -2     2029.97     1902.39    114.67 o 
  19   5  -2      353.33      382.24     36.47 o 
 -28   6  -2       72.93       27.24     39.54 o 
 -26   6  -2       27.45       33.58     22.59 o 
 -24   6  -2       84.25       99.57     21.74 o 
 -22   6  -2       57.03       42.76     16.39 o 
 -20   6  -2      360.32      324.76     20.09 o 
 -18   6  -2      442.66      580.82     43.94 o 
 -16   6  -2       89.00      150.32     44.15 o 
 -14   6  -2     2458.58     3140.64    103.47 o 
 -12   6  -2     1456.63     1757.58     59.52 o 
 -10   6  -2      452.40      599.36     28.69 o 
  -8   6  -2     2508.40     2863.43     99.95 o 
  -6   6  -2     3300.02     3463.86    112.84 o 
  -4   6  -2     1624.70     1924.85     66.19 o 
  -2   6  -2     4949.44     5023.00    167.63 o 
   0   6  -2     1239.10     1253.87    107.86 o 
   2   6  -2     1567.74     1655.48    104.13 o 
   4   6  -2     2161.19     2320.66    121.70 o 
   6   6  -2     1742.55     1795.19     91.39 o 
   8   6  -2     1214.97     1465.24     88.31 o 
  10   6  -2     5891.44     6280.10    327.76 o 
  12   6  -2       49.16      229.34     26.36 o 
  14   6  -2     1339.79     1445.03     86.99 o 
  16   6  -2     1354.60     1284.23     79.08 o 
  18   6  -2      302.74      376.52     39.10 o 
  20   6  -2      122.58      224.95     30.75 o 
 -27   7  -2      161.23       93.58     39.54 o 
 -25   7  -2      466.19      450.78     50.53 o 
 -23   7  -2      436.68      509.21     45.25 o 
 -21   7  -2     1071.30     1039.02     50.23 o 
 -19   7  -2      613.07      656.50     38.53 o 
 -17   7  -2      104.12      114.50     21.13 o 
 -15   7  -2      125.97       86.67     19.19 o 
 -13   7  -2      193.36      256.00     33.61 o 
 -11   7  -2      525.99      444.94     46.35 o 
  -9   7  -2      654.58      601.53     29.77 o 
  -7   7  -2     5610.53     5027.85    263.39 o 
  -5   7  -2     3901.82     3736.69    198.15 o 
  -3   7  -2     4621.53     4671.19    248.23 o 
  -1   7  -2     8262.31     7731.72    431.00 o 
   1   7  -2     2728.65     3079.86    152.46 o 
   3   7  -2     7280.39     7336.30    405.08 o 
   5   7  -2     2213.38     2390.51    128.29 o 
   7   7  -2     1357.52     1381.32     85.67 o 
   9   7  -2      463.41      487.68     41.74 o 
  11   7  -2      464.64      450.78     40.86 o 
  13   7  -2      680.62      592.69     51.40 o 
  15   7  -2      647.45      693.30     50.53 o 
  17   7  -2     3184.88     3111.05    172.67 o 
  19   7  -2      545.11      655.07     54.04 o 
 -26   8  -2       97.00       84.79     42.62 o 
 -24   8  -2       20.15       -1.32     34.71 o 
 -22   8  -2      153.51      123.46     34.71 o 
 -20   8  -2      214.26      189.82     26.10 o 
 -18   8  -2      149.31      159.56     22.76 o 
 -16   8  -2      940.14      896.76     42.85 o 
 -14   8  -2     1660.29     1687.55     99.29 o 
 -12   8  -2     1155.82     1201.19     79.08 o 
 -10   8  -2     1060.55     1074.65     74.69 o 
  -8   8  -2      249.31      226.27     29.00 o 
  -6   8  -2     1460.85     1507.86     94.02 o 
  -4   8  -2      739.27      549.63     48.33 o 
  -2   8  -2     3215.71     3688.80    199.91 o 
   0   8  -2      697.24      735.91     55.36 o 
   2   8  -2     2388.06     2440.60    139.27 o 
   4   8  -2     1109.13     1119.91     73.81 o 
   6   8  -2      830.86      819.83     59.75 o 
   8   8  -2     3185.51     2941.02    170.91 o 
  10   8  -2      808.34      769.31     58.43 o 
  12   8  -2     2647.72     2482.78    146.30 o 
  14   8  -2       91.08      122.58     29.00 o 
  16   8  -2      196.69      211.33     36.47 o 
  18   8  -2      839.79      796.55     65.90 o 
  20   8  -2      237.30      284.26     41.74 o 
 -19   9  -2      452.89      546.11     57.99 o 
 -17   9  -2      262.63      224.51     40.42 o 
 -15   9  -2      128.50      134.44     34.71 o 
 -13   9  -2       94.45      105.44     32.95 o 
 -11   9  -2       48.30       37.34     30.75 o 
  -9   9  -2      982.37     1044.34     67.66 o 
  -7   9  -2     1049.41      977.56     66.34 o 
  -5   9  -2     2289.52     2189.29    118.63 o 
  -3   9  -2      336.74      353.24     38.22 o 
  -1   9  -2      447.09      471.86     46.57 o 
   1   9  -2     2678.06     2523.20    142.35 o 
   3   9  -2     1146.57     1013.15     69.86 o 
   5   9  -2     1561.22     1474.03     87.87 o 
   7   9  -2      714.23      646.73     55.80 o 
   9   9  -2      258.39      377.40     37.34 o 
  11   9  -2      456.79      437.59     47.89 o 
  13   9  -2      193.40      233.74     35.15 o 
  15   9  -2     1111.95     1285.10     84.36 o 
  17   9  -2     1050.13      916.49     72.93 o 
  19   9  -2     1048.63     1173.07     82.16 o 
 -20  10  -2      157.80      136.20     39.98 o 
 -18  10  -2      170.70      200.78     45.25 o 
 -16  10  -2      703.92      699.01     63.27 o 
 -14  10  -2      215.81      204.30     39.54 o 
 -12  10  -2      587.90      604.55     57.12 o 
 -10  10  -2      725.23      761.84     65.02 o 
  -8  10  -2      288.34      263.17     38.66 o 
  -6  10  -2      725.27      681.43     56.24 o 
  -4  10  -2      181.53      188.04     35.15 o 
  -2  10  -2      288.55      297.88     40.86 o 
   0  10  -2      452.16      404.20     43.50 o 
   2  10  -2      292.06      402.89     43.06 o 
   4  10  -2      763.57      874.31     66.34 o 
   6  10  -2      489.20      449.90     50.53 o 
   8  10  -2     1599.66     1601.88    100.61 o 
  10  10  -2      319.62      336.54     41.74 o 
  12  10  -2      974.09      951.20     72.93 o 
  14  10  -2      477.90      426.17     47.45 o 
  16  10  -2      345.79      390.14     44.81 o 
  18  10  -2       53.60       52.28     35.59 o 
  20  10  -2       36.95       42.18     40.42 o 
 -19  11  -2       99.89       65.02     42.62 o 
 -17  11  -2      171.19      170.03     47.01 o 
 -15  11  -2       29.81       82.16     39.54 o 
 -13  11  -2      271.77      226.71     43.50 o 
 -11  11  -2       16.23      -38.66     36.03 o 
  -9  11  -2      440.97      405.52     46.57 o 
  -7  11  -2      249.28      210.89     39.10 o 
  -5  11  -2      258.44      219.24     37.34 o 
  -3  11  -2      425.07      443.31     47.89 o 
  -1  11  -2       74.32       95.34     35.59 o 
   1  11  -2      583.35      449.02     46.57 o 
   3  11  -2       56.85      127.85     36.91 o 
   5  11  -2      695.48      545.68     54.48 o 
   7  11  -2       39.23      -14.94     33.39 o 
   9  11  -2      328.92      322.92     44.81 o 
  11  11  -2      198.13      172.67     39.10 o 
  13  11  -2      165.58      258.78     42.18 o 
  15  11  -2      461.86      596.20     58.87 o 
  17  11  -2        5.33       29.88     38.66 o 
  19  11  -2       94.58      129.61     47.01 o 
 -14  12  -2      246.26      252.19     48.33 o 
 -12  12  -2      304.41      282.50     47.89 o 
 -10  12  -2      378.23      340.50     47.01 o 
  -8  12  -2      266.93      243.40     44.37 o 
  -6  12  -2      396.19      390.14     48.77 o 
  -4  12  -2      486.73      351.48     43.06 o 
  -2  12  -2      331.22      541.28     59.31 o 
   0  12  -2      446.02      529.86     57.12 o 
   2  12  -2      516.96      525.90     54.92 o 
   4  12  -2      248.58      382.68     48.33 o 
   6  12  -2      606.06      614.65     61.07 o 
   8  12  -2      397.40      356.31     47.89 o 
  10  12  -2      454.16      413.43     50.53 o 
  12  12  -2      422.63      408.60     51.40 o 
  14  12  -2      171.89      150.70     44.81 o 
  16  12  -2       93.89       84.36     42.62 o 
  18  12  -2       48.89       98.41     44.81 o 
  -9  13  -2       30.34       31.19     45.25 o 
  -7  13  -2       66.97       93.14     43.06 o 
  -5  13  -2       20.82      141.47     42.18 o 
  -3  13  -2       44.73       64.15     41.30 o 
  -1  13  -2       89.07      125.22     43.94 o 
   1  13  -2       12.65       17.13     39.54 o 
   3  13  -2       60.51      165.64     44.37 o 
   5  13  -2      136.42       65.46     41.30 o 
   7  13  -2       85.56      100.17     46.57 o 
   9  13  -2       48.95      122.14     43.50 o 
  11  13  -2       24.94       99.73     43.94 o 
  13  13  -2        9.04      177.06     52.28 o 
 -33   1  -1      313.63      419.35     36.81 o 
 -31   1  -1       37.14       16.21     25.96 o 
 -29   1  -1      950.35     1035.94     47.98 o 
 -27   1  -1      164.51      156.25     24.83 o 
 -25   1  -1       22.32       73.81     21.44 o 
 -23   1  -1       63.06       84.84     27.24 o 
 -21   1  -1     1060.42     1215.28     45.36 o 
 -19   1  -1     2136.95     2211.98     57.39 o 
 -17   1  -1     8162.00     8160.91    170.46 o 
 -15   1  -1    14687.66    13926.92    271.01 o 
 -13   1  -1     1494.96     1592.39     33.27 o 
 -11   1  -1    15798.15    14768.29    292.13 o 
  -9   1  -1    32712.46    30310.11    586.96 o 
  -7   1  -1    14348.05    14215.49    311.53 o 
  -5   1  -1    15813.78    15325.81    335.73 o 
  -3   1  -1      548.69      537.69     16.11 o 
  -1   1  -1     1777.21     1942.35     64.91 o 
   1   1  -1     1491.50     1452.06     76.01 o 
   3   1  -1     3985.43     3943.18    205.62 o 
   5   1  -1    15691.52    14495.54    771.50 o 
   7   1  -1    45909.56    44888.15   2253.88 o 
   9   1  -1    62762.06    60732.07   3057.89 o 
  11   1  -1     1089.84     1160.33     64.58 o 
  13   1  -1    11068.12    10355.53    526.34 o 
  15   1  -1    15022.70    15822.17    403.74 o 
  17   1  -1     2059.41     2037.24     55.04 o 
  19   1  -1     3336.84     3472.77    128.31 o 
 -32   2  -1       85.14       67.00     27.59 o 
 -30   2  -1        6.51        6.78     26.09 o 
 -28   2  -1      153.49      167.63     26.87 o 
 -26   2  -1      471.95      472.59     29.92 o 
 -24   2  -1     3409.69     3318.29    108.52 o 
 -22   2  -1      225.77      250.40     21.69 o 
 -20   2  -1     2341.26     2297.35     55.00 o 
 -18   2  -1     1807.58     1715.31     41.66 o 
 -16   2  -1      341.94      449.66     16.86 o 
 -14   2  -1       41.98       41.03      5.73 o 
 -12   2  -1      809.74      894.64     22.96 o 
 -10   2  -1     1764.61     1695.77     39.67 o 
  -8   2  -1     1651.03     1672.98     39.37 o 
  -6   2  -1     8743.32     8514.00    187.03 o 
  -4   2  -1     4319.60     4074.71    104.96 o 
  -2   2  -1    32206.09    31587.55   1039.40 o 
   0   2  -1    44611.31    43773.00   1408.38 o 
   2   2  -1     6050.68     5744.09    306.23 o 
   4   2  -1    21160.37    21250.14   1095.74 o 
   6   2  -1    14263.37    14062.34    711.31 o 
  10   2  -1      846.69      981.95     62.39 o 
  12   2  -1     1131.21     1079.49     53.60 o 
  14   2  -1      278.81      233.30     24.16 o 
  16   2  -1      671.99      741.63     43.94 o 
  18   2  -1     3694.92     3919.02    192.00 o 
  20   2  -1        3.45       -0.88     17.57 o 
 -33   3  -1       26.08       22.70     27.63 o 
 -31   3  -1      299.94      353.83     31.88 o 
 -29   3  -1      221.59      251.46     57.77 o 
 -27   3  -1       17.39        4.51     21.31 o 
 -25   3  -1      518.94      632.83     35.53 o 
 -23   3  -1     4041.75     4054.50    128.45 o 
 -21   3  -1      359.18      478.20     20.35 o 
 -19   3  -1     5350.00     5162.59    116.21 o 
 -17   3  -1      487.94      574.04     19.93 o 
 -15   3  -1      430.59      516.23     17.17 o 
 -13   3  -1     1450.84     1603.85     37.02 o 
 -11   3  -1     1469.25     1493.03     36.49 o 
  -9   3  -1     1405.04     1681.53     38.32 o 
  -7   3  -1    17955.85    18281.04    398.04 o 
  -5   3  -1     9995.26     9278.77    545.68 o 
  -3   3  -1     7558.39     7396.11    231.88 o 
  -1   3  -1    29092.71    28161.18    915.69 o 
   1   3  -1    13727.13    12807.11    703.84 o 
   3   3  -1     5345.01     5210.71    266.69 o 
   5   3  -1    28093.87    27795.17   1436.24 o 
   7   3  -1     1257.51     1327.28     85.23 o 
   9   3  -1     2595.68     2915.98    144.55 o 
  11   3  -1     1604.63     1662.07     86.55 o 
  13   3  -1      802.61      741.19     52.72 o 
  15   3  -1      979.16      991.62     57.99 o 
  17   3  -1     6446.09     6551.18    333.91 o 
  19   3  -1     2457.00     2869.41    152.89 o 
 -32   4  -1       70.73       74.28     62.39 o 
 -30   4  -1       68.48       38.05     24.68 o 
 -28   4  -1      162.30      161.53     28.12 o 
 -26   4  -1       40.51       -4.64     20.87 o 
 -24   4  -1     4487.30     4226.21    181.01 o 
 -22   4  -1      230.98      209.70     17.30 o 
 -20   4  -1     9791.18     9258.50    204.99 o 
 -18   4  -1     1180.69     1081.17     30.34 o 
 -16   4  -1     1187.58     1187.94     31.06 o 
 -14   4  -1     9804.76     9491.36    207.57 o 
 -12   4  -1     1334.13     1408.68     33.70 o 
 -10   4  -1    25813.72    26496.56    578.02 o 
  -8   4  -1     2054.58     2231.26     62.09 o 
  -6   4  -1    14752.82    14737.29    377.32 o 
  -4   4  -1     4741.76     4632.08    153.26 o 
  -2   4  -1    23007.87    22645.75    751.80 o 
   0   4  -1    36496.30    34244.85   1504.78 o 
   2   4  -1     3978.14     4164.18    222.75 o 
   4   4  -1    19921.35    20445.25   1076.41 o 
   6   4  -1    16955.32    18045.50    934.06 o 
   8   4  -1    17970.61    19322.26   1010.07 o 
  10   4  -1     4145.03     3752.51    210.01 o 
  12   4  -1    18098.93    19108.30    970.53 o 
  14   4  -1     4006.53     3916.82    211.33 o 
  16   4  -1      122.31      148.06     21.09 o 
  18   4  -1    14610.36    14207.76    697.25 o 
  20   4  -1     1131.03     1183.17     71.18 o 
 -31   5  -1       20.32      -40.25     26.84 o 
 -29   5  -1       48.23       31.80     25.77 o 
 -27   5  -1      575.25      697.38     70.52 o 
 -25   5  -1      153.75      172.99     28.78 o 
 -23   5  -1      361.19      400.33     22.76 o 
 -21   5  -1      627.32      625.20     24.23 o 
 -19   5  -1        8.40       23.56     11.69 o 
 -17   5  -1     1717.38     1718.59     43.39 o 
 -15   5  -1      185.46      182.04     11.80 o 
 -13   5  -1      863.23      857.83     24.30 o 
 -11   5  -1     2773.99     2994.52     82.42 o 
  -9   5  -1      366.98      404.72     19.35 o 
  -7   5  -1     4467.12     4891.83    164.85 o 
  -5   5  -1     2294.77     2600.79     88.97 o 
  -3   5  -1     3553.20     3696.63    137.52 o 
  -1   5  -1     1553.99     1786.11     62.07 o 
   1   5  -1     3936.65     4041.06    189.36 o 
   3   5  -1     6810.49     8030.04    392.78 o 
   5   5  -1     3025.53     3765.25    172.67 o 
   7   5  -1     2059.41     2224.88    110.72 o 
   9   5  -1     7696.97     8264.65    423.54 o 
  11   5  -1      448.12      495.59     38.22 o 
  13   5  -1      149.48      171.79     22.85 o 
  15   5  -1     1219.51     1304.00     73.81 o 
  17   5  -1      254.44      319.41     30.32 o 
  19   5  -1     1573.76     1483.69     84.79 o 
  21   5  -1      463.08      447.26     47.01 o 
 -30   6  -1       13.56      -35.15     41.30 o 
 -28   6  -1      225.45      233.74     43.50 o 
 -26   6  -1       10.42       45.69     34.71 o 
 -24   6  -1      112.91       58.43     33.39 o 
 -22   6  -1      232.74      248.12     18.86 o 
 -20   6  -1      126.81      139.29     15.73 o 
 -18   6  -1      500.83      529.80     20.73 o 
 -16   6  -1     1494.14     1546.34     39.96 o 
 -14   6  -1     7774.68     7475.01    196.85 o 
 -12   6  -1     1305.62     1360.19     41.51 o 
 -10   6  -1     8559.74     8151.77    213.90 o 
  -8   6  -1     1472.42     1535.12     56.63 o 
  -6   6  -1     4691.32     4834.20    161.05 o 
  -4   6  -1    10405.73    10444.45    344.72 o 
  -2   6  -1     5096.05     5395.88    178.38 o 
   0   6  -1     8701.99     9406.68    302.41 o 
   2   6  -1     6245.68     6296.64    207.21 o 
   4   6  -1     6625.74     6359.18    341.38 o 
   6   6  -1      770.02      844.87     50.53 o 
   8   6  -1    10768.36    10388.04    550.51 o 
  10   6  -1     4313.41     4281.48    235.05 o 
  12   6  -1     8319.48     8584.50    440.67 o 
  14   6  -1     3760.02     3886.51    202.98 o 
  16   6  -1      982.68     1038.63     64.58 o 
  18   6  -1      336.10      384.87     36.47 o 
  20   6  -1      306.81      358.07     37.78 o 
  22   6  -1      129.45      118.19     30.75 o 
 -29   7  -1      260.89      239.01     45.69 o 
 -27   7  -1      144.87      197.71     41.74 o 
 -25   7  -1       85.33       68.98     36.47 o 
 -23   7  -1      197.42      317.22     30.13 o 
 -21   7  -1      922.39     1129.44     47.03 o 
 -19   7  -1       44.76       35.85     17.06 o 
 -17   7  -1      639.25      767.29     31.38 o 
 -15   7  -1      279.71      331.72     19.57 o 
 -13   7  -1       25.80       21.80     13.26 o 
 -11   7  -1     1139.09     1148.99     46.29 o 
  -9   7  -1      487.06      537.32     28.46 o 
  -7   7  -1     1007.59     1051.11     50.09 o 
  -5   7  -1     1756.99     1671.35     61.32 o 
  -3   7  -1     3905.01     3802.72    122.87 o 
  -1   7  -1      776.83      816.75     32.78 o 
   1   7  -1     3605.13     3766.13    193.75 o 
   3   7  -1     3316.57     3338.64    166.51 o 
   5   7  -1      762.47      770.62     53.16 o 
   7   7  -1      760.21      789.95     55.36 o 
   9   7  -1     3814.68     3657.61    189.80 o 
  11   7  -1      509.56      456.93     40.86 o 
  13   7  -1      154.82      202.10     28.56 o 
  15   7  -1     1220.95     1242.93     75.57 o 
  17   7  -1      141.84      229.78     32.07 o 
  19   7  -1      945.41      957.35     72.93 o 
  21   7  -1      299.75      414.75     45.25 o 
 -26   8  -1       74.89      108.08     39.10 o 
 -24   8  -1       89.56      171.75     28.63 o 
 -22   8  -1       48.74       31.72     29.00 o 
 -20   8  -1       53.73       26.06     36.69 o 
 -18   8  -1      614.18      674.89     30.75 o 
 -16   8  -1     1431.88     1567.51     61.80 o 
 -14   8  -1     2983.05     2861.02    102.08 o 
 -12   8  -1     4423.92     4631.21    185.85 o 
 -10   8  -1     1967.46     2079.35     75.51 o 
  -8   8  -1     2888.49     2841.29    152.89 o 
  -6   8  -1     2753.03     2636.11    150.26 o 
  -4   8  -1     2028.00     2188.41    125.22 o 
  -2   8  -1     2943.19     2809.22    153.77 o 
   0   8  -1     2043.47     1896.24    105.88 o 
   2   8  -1     2313.13     2225.32    121.26 o 
   4   8  -1     2794.94     2598.33    146.74 o 
   6   8  -1     3256.35     3186.62    165.20 o 
   8   8  -1     4422.94     4376.39    230.66 o 
  10   8  -1     6926.24     6908.81    362.03 o 
  12   8  -1     3009.23     2846.12    159.05 o 
  14   8  -1     2086.44     1959.51    113.35 o 
  16   8  -1     1001.36     1131.33     74.69 o 
  18   8  -1      126.24      111.60     32.51 o 
  20   8  -1      105.33      141.03     37.78 o 
  22   8  -1      286.68      328.20     45.25 o 
 -25   9  -1      178.67      173.10     40.86 o 
 -23   9  -1      314.43      316.77     46.57 o 
 -19   9  -1      502.50      476.70     52.28 o 
 -17   9  -1       46.84       26.36     32.95 o 
 -15   9  -1      244.02      212.65     36.03 o 
 -13   9  -1       86.25      111.16     31.63 o 
 -11   9  -1      470.04      404.20     41.30 o 
  -9   9  -1      250.03      245.16     32.95 o 
  -7   9  -1      894.21      823.78     60.19 o 
  -5   9  -1     1909.54     2182.70    127.85 o 
  -3   9  -1     1595.76     1630.44     96.22 o 
  -1   9  -1     2207.46     2651.49    145.86 o 
   1   9  -1     2770.49     2716.95    145.43 o 
   3   9  -1     1203.50     1531.14     93.58 o 
   5   9  -1     1693.18     1754.33    106.76 o 
   7   9  -1       15.92       85.67     28.56 o 
   9   9  -1      561.93      600.15     56.24 o 
  11   9  -1      130.96      123.02     32.07 o 
  13   9  -1      396.38      411.23     42.18 o 
  15   9  -1      185.03      192.44     36.91 o 
  17   9  -1      933.28      975.36     72.05 o 
  19   9  -1      409.73      411.67     50.09 o 
  21   9  -1      278.74      246.48     46.13 o 
 -18  10  -1      159.02      175.74     37.78 o 
 -16  10  -1      243.04      308.43     42.18 o 
 -14  10  -1      376.99      350.60     44.81 o 
 -10  10  -1      112.17      105.44     32.51 o 
  -8  10  -1     1085.12      821.59     64.58 o 
  -6  10  -1      202.15      113.79     32.51 o 
  -4  10  -1     1764.92     1565.85     97.98 o 
  -2  10  -1      896.50      796.98     57.99 o 
   0  10  -1      771.42      780.73     61.07 o 
   2  10  -1     1639.31     1382.20     86.55 o 
   4  10  -1       60.63       56.24     30.32 o 
   6  10  -1     1508.72     1470.51     85.67 o 
   8  10  -1      365.79      398.05     41.74 o 
  10  10  -1      791.59      671.33     59.31 o 
  12  10  -1      847.07      812.36     65.46 o 
  14  10  -1      113.05      122.14     38.22 o 
  16  10  -1      337.01      340.50     44.81 o 
  18  10  -1       35.99       59.75     37.78 o 
  20  10  -1      252.31      281.19     47.01 o 
  22  10  -1       98.39      170.47     48.77 o 
 -17  11  -1       38.52       24.16     38.22 o 
 -15  11  -1      141.64      199.03     41.30 o 
 -13  11  -1      128.51      116.87     37.78 o 
 -11  11  -1      170.05      248.67     40.42 o 
  -9  11  -1      321.92      529.86     53.60 o 
  -7  11  -1      193.03      206.93     39.10 o 
  -5  11  -1      488.23      716.14     60.63 o 
  -3  11  -1      362.64      369.50     44.37 o 
  -1  11  -1      919.86      950.32     71.18 o 
   1  11  -1      488.58      466.59     46.57 o 
   3  11  -1      794.61      821.15     67.22 o 
   5  11  -1      547.42      552.70     54.92 o 
   7  11  -1      238.31      372.13     44.37 o 
   9  11  -1      172.51      201.22     38.66 o 
  11  11  -1      135.49      199.47     39.98 o 
  13  11  -1      395.09      497.79     52.28 o 
  15  11  -1       57.15      136.20     41.30 o 
  17  11  -1      305.09      418.70     54.48 o 
  19  11  -1      179.58      184.09     47.45 o 
  21  11  -1      169.02      124.78     50.53 o 
 -16  12  -1      123.51       73.37     45.25 o 
 -14  12  -1        8.74       57.99     43.94 o 
 -12  12  -1      119.24       82.60     38.66 o 
 -10  12  -1       22.61      131.37     39.10 o 
  -8  12  -1      134.63       69.86     37.34 o 
  -6  12  -1       27.25      213.96     43.06 o 
  -4  12  -1      294.37      146.30     39.54 o 
  -2  12  -1      291.65      209.13     42.18 o 
   0  12  -1      155.04      174.42     39.98 o 
   2  12  -1      387.54      155.53     40.42 o 
   4  12  -1        7.48      181.01     39.98 o 
   6  12  -1      242.49      183.21     40.42 o 
   8  12  -1       52.35      166.51     40.86 o 
  10  12  -1      154.26      113.35     39.54 o 
  12  12  -1       26.78       35.59     38.66 o 
  14  12  -1      120.65      119.50     43.06 o 
  16  12  -1       31.31       37.34     41.30 o 
  18  12  -1       22.06       66.78     46.13 o 
 -11  13  -1       15.40       -9.23     41.74 o 
  -9  13  -1       90.02       97.98     41.74 o 
  -7  13  -1      213.20      217.92     44.81 o 
  -5  13  -1      144.45      168.27     43.94 o 
  -3  13  -1      363.08      302.27     47.89 o 
  -1  13  -1      195.24      116.87     41.74 o 
   1  13  -1      426.03      269.32     46.57 o 
   3  13  -1      258.77      228.46     45.25 o 
   5  13  -1      213.42      177.50     43.94 o 
   7  13  -1      105.78      137.52     43.50 o 
   9  13  -1        6.37       -1.32     39.10 o 
  11  13  -1      161.09      124.78     45.69 o 
  13  13  -1      105.25      108.52     46.13 o 
 -34   0   0       15.22      -38.22     39.98 o 
 -32   0   0        2.89       25.48     36.47 o 
 -30   0   0      589.57      615.53     54.48 o 
 -28   0   0      799.35      870.80     59.31 o 
 -26   0   0      259.01      239.45     35.15 o 
 -24   0   0     6136.64     5936.52    256.58 o 
 -22   0   0     6535.02     6422.89    275.91 o 
 -20   0   0      880.26      924.59     35.66 o 
 -18   0   0     9710.27     9614.38    286.28 o 
 -16   0   0     7606.78     7893.53    239.37 o 
 -14   0   0    10449.51    10635.36    321.08 o 
 -12   0   0     9153.13    10042.53    346.21 o 
 -10   0   0    17503.78    16202.68    486.97 o 
  -8   0   0     6843.34     6284.14    189.35 o 
  -6   0   0     8266.09     8135.95    244.34 o 
  -4   0   0   131780.94   112941.24   2889.56 o 
  -2   0   0     2768.84       -0.66      0.44 o 
   6   0   0     8360.14     8398.56    252.72 o 
   8   0   0     6739.84     6484.93    195.60 o 
  10   0   0    17388.26    16865.11    504.07 o 
  12   0   0     9218.27    10711.43    317.33 o 
  14   0   0    10367.16    11056.03    331.54 o 
  16   0   0     7684.53     8317.81    413.87 o 
  18   0   0     9671.37     9671.89    495.59 o 
  20   0   0      887.21      945.05     55.80 o 
 -35   1   0       16.98        0.52     28.87 o 
 -33   1   0      142.32       50.13     27.64 o 
 -31   1   0      343.28      327.78     58.87 o 
 -29   1   0      236.29      222.52     51.18 o 
 -27   1   0       10.97        7.52     21.74 o 
 -25   1   0      213.51      228.62     31.41 o 
 -23   1   0      366.74      356.42     25.26 o 
 -21   1   0     1204.54     1234.65     42.03 o 
 -19   1   0      383.05      308.66     13.07 o 
 -17   1   0       83.65      117.29      9.03 o 
 -15   1   0      850.49      818.41     19.49 o 
 -13   1   0    13778.32    14615.01    320.41 o 
 -11   1   0      332.02      403.40     12.66 o 
  -9   1   0    29118.99    28757.52    629.10 o 
  -7   1   0      845.68      852.08     23.06 o 
  -5   1   0     1240.14     1179.89     27.65 o 
  -3   1   0    22692.44    22087.15    479.86 o 
   3   1   0    22422.85    21931.57   1129.57 o 
   5   1   0     1242.22     1193.28     64.15 o 
   7   1   0      849.64      795.67     46.13 o 
   9   1   0    29095.63    29597.82   1480.62 o 
  11   1   0      323.10      387.51     26.80 o 
  13   1   0    13698.40    14816.71    752.61 o 
  15   1   0      887.22      880.46     49.65 o 
  17   1   0       89.32      136.94      8.57 o 
  19   1   0      392.75      325.62     16.76 o 
  21   1   0     1227.67     1256.02     36.69 o 
 -34   2   0       12.77       11.53     28.65 o 
 -32   2   0        6.97       15.29     25.77 o 
 -30   2   0       75.83       69.21     25.46 o 
 -28   2   0       33.53       43.81     22.08 o 
 -26   2   0      231.61      230.48     28.56 o 
 -24   2   0      882.61     1022.56     43.27 o 
 -22   2   0      487.92      518.08     23.25 o 
 -20   2   0     1417.63     1438.96     36.80 o 
 -18   2   0     2213.06     2116.03     50.90 o 
 -16   2   0      234.17      284.82     12.71 o 
 -14   2   0    16110.68    16350.14    357.57 o 
 -12   2   0     5443.32     5220.36    116.67 o 
 -10   2   0    26009.32    27216.20    591.17 o 
  -8   2   0    17148.24    17852.78    390.77 o 
  -6   2   0     5095.93     4703.49    102.70 o 
  -4   2   0    13129.22    13513.11    294.10 o 
  -2   2   0     1507.30     1544.98     42.02 o 
   0   2   0    17055.29    17070.60    434.48 o 
   2   2   0     1605.84     1727.53     84.36 o 
   4   2   0    13148.05    13499.09    692.42 o 
   6   2   0     5073.96     4632.09    241.20 o 
   8   2   0    17289.23    18612.27    919.56 o 
  10   2   0    26003.25    27321.54   1391.43 o 
  12   2   0     5558.77     5500.25    273.28 o 
  14   2   0    16182.12    16534.57    840.04 o 
  16   2   0      243.98      256.14     27.68 o 
  18   2   0     2263.47     2240.70    115.99 o 
  20   2   0     1439.13     1427.02     82.60 o 
  22   2   0      473.92      458.24     43.50 o 
 -33   3   0      354.65      346.68     47.89 o 
 -31   3   0      245.19      220.86     27.27 o 
 -29   3   0      753.85      807.12     44.59 o 
 -27   3   0      160.79      164.98     23.51 o 
 -25   3   0      109.44      111.34     21.14 o 
 -23   3   0      561.63      605.41     27.85 o 
 -21   3   0      397.77      505.80     23.06 o 
 -19   3   0     1783.23     1739.32     42.63 o 
 -17   3   0      144.11      198.85     11.65 o 
 -15   3   0     9474.58     8784.44    194.10 o 
 -13   3   0     1191.31     1074.78     26.95 o 
 -11   3   0     7164.22     6839.63    151.16 o 
  -9   3   0    24795.70    24601.03    535.05 o 
  -7   3   0      901.23      990.57     23.49 o 
  -5   3   0    17208.61    17244.24    378.07 o 
  -3   3   0    22129.46    21949.42    561.64 o 
  -1   3   0      680.68      862.46     23.97 o 
   3   3   0    21971.33    22195.62   1127.38 o 
   5   3   0    17471.51    17898.76    890.57 o 
   7   3   0      853.02      913.85     54.48 o 
   9   3   0    24811.04    24837.01   1259.62 o 
  11   3   0     7287.65     6980.86    355.00 o 
  13   3   0     1181.02      966.57     60.19 o 
  15   3   0     9526.18     9046.70    455.17 o 
  17   3   0      187.60      310.62     29.44 o 
  19   3   0     1727.50     1581.23     95.78 o 
  21   3   0      372.30      411.23     40.86 o 
 -32   4   0      233.69      275.70     41.96 o 
 -30   4   0      118.01       98.60     24.91 o 
 -28   4   0       12.48       29.98     23.90 o 
 -26   4   0      582.18      546.26     50.96 o 
 -24   4   0      291.20      381.29     31.29 o 
 -22   4   0      767.27      939.99     35.57 o 
 -20   4   0     1251.79     1191.96     37.04 o 
 -18   4   0      427.81      528.14     19.20 o 
 -16   4   0      733.88      819.90     24.19 o 
 -14   4   0     4941.17     5074.78    114.02 o 
 -12   4   0     1822.72     2141.28     54.29 o 
 -10   4   0     7199.11     7769.99    170.41 o 
  -8   4   0     5087.61     5538.66    120.77 o 
  -6   4   0      176.18      240.25     11.72 o 
  -4   4   0     9239.42     9915.79    250.59 o 
   0   4   0      923.06     1743.28     58.27 o 
   2   4   0     9423.09     9949.13    511.85 o 
   4   4   0     9228.66     9286.58    502.62 o 
   8   4   0     4960.97     5207.20    283.82 o 
  10   4   0     7073.00     7765.99    400.69 o 
  12   4   0     1743.75     1962.15    112.91 o 
  14   4   0     5009.15     5261.68    267.13 o 
  16   4   0      763.91      828.62     52.72 o 
  18   4   0      353.70      413.87     42.18 o 
  20   4   0     1260.83     1146.71     72.05 o 
  22   4   0      686.29      736.35     60.63 o 
 -31   5   0       53.13        9.67     41.74 o 
 -29   5   0      835.57      742.94     62.83 o 
 -27   5   0      295.27      273.63     26.17 o 
 -25   5   0      673.72      639.54     28.82 o 
 -23   5   0      673.00      646.26     28.40 o 
 -21   5   0      175.85      199.57     16.80 o 
 -19   5   0     2045.92     2051.58     49.81 o 
 -17   5   0     1251.14     1150.80     30.79 o 
 -15   5   0     2581.03     2466.30     57.78 o 
 -13   5   0     1957.78     1772.66     42.12 o 
 -11   5   0     2453.91     2431.16     57.18 o 
  -9   5   0     9283.33     9665.83    248.45 o 
  -7   5   0      760.62     1036.37     31.77 o 
  -5   5   0    22065.10    21545.33    548.40 o 
  -3   5   0     1653.09     1719.00     48.85 o 
  -1   5   0     9003.83     9004.20    282.99 o 
   1   5   0     8741.96     8477.67    282.67 o 
   3   5   0     1913.74     2037.71     98.41 o 
   5   5   0    21906.59    21272.54   1100.58 o 
   7   5   0      783.38     1086.52     61.07 o 
   9   5   0     9102.84     9098.98    490.32 o 
  11   5   0     2691.44     2702.45    134.44 o 
  13   5   0     1864.49     1658.11     98.41 o 
  15   5   0     2553.93     2551.32    135.32 o 
  17   5   0     1183.32     1042.14     69.42 o 
  19   5   0     1903.40     1956.00    114.23 o 
  21   5   0      176.41      200.34     31.63 o 
  23   5   0      692.66      694.18     55.80 o 
 -30   6   0       43.56       52.28     45.69 o 
 -28   6   0      196.64      241.20     42.18 o 
 -26   6   0      402.08      426.32     31.26 o 
 -24   6   0       34.47       18.89     23.61 o 
 -22   6   0       56.81       71.88     22.36 o 
 -20   6   0       70.31       37.76     21.08 o 
 -18   6   0      417.52      402.76     21.82 o 
 -16   6   0     1024.35     1094.05    111.16 o 
 -14   6   0      165.98      221.11     11.78 o 
 -12   6   0     4966.55     5310.28    445.06 o 
 -10   6   0     1613.32     1903.06     56.80 o 
  -8   6   0     1161.47     1277.50     38.81 o 
  -6   6   0     3292.49     3279.50    152.02 o 
  -4   6   0     1787.80     2189.18     57.81 o 
  -2   6   0     2102.11     1817.58     63.44 o 
   0   6   0    12828.25    13496.26    435.19 o 
   2   6   0     2245.56     1878.08     66.56 o 
   4   6   0     1597.04     1905.91    115.55 o 
   6   6   0     3086.81     3057.45    170.47 o 
   8   6   0     1270.20     1377.81     76.45 o 
  10   6   0     1433.78     1723.58    103.25 o 
  12   6   0     4980.99     5188.31    275.03 o 
  14   6   0      149.13      206.50     27.68 o 
  16   6   0      991.55     1049.61     70.30 o 
  18   6   0      405.10      392.34     39.54 o 
  20   6   0       78.96      123.02     28.56 o 
  22   6   0       58.56       92.26     32.51 o 
 -29   7   0      303.49      310.62     47.45 o 
 -27   7   0      217.26      306.93     32.60 o 
 -25   7   0      514.77      683.26     41.85 o 
 -23   7   0     1383.97     1414.52     84.79 o 
 -21   7   0      559.72      693.83     41.01 o 
 -19   7   0     1728.85     1803.57    118.19 o 
 -17   7   0      575.32      561.96     27.39 o 
 -15   7   0      757.72      792.48     29.67 o 
 -13   7   0      394.73      365.74     20.01 o 
 -11   7   0      276.70      243.50     16.06 o 
  -9   7   0     1370.58     1270.30     38.39 o 
  -7   7   0     1536.41     1520.68     44.79 o 
  -5   7   0     7026.25     7192.06    185.38 o 
  -3   7   0     2872.14     2780.03     91.00 o 
  -1   7   0    11923.26    12988.42    412.71 o 
   1   7   0    11729.88    12444.01    412.29 o 
   3   7   0     2792.00     2592.20     90.04 o 
   5   7   0     6898.43     7099.05    372.13 o 
   7   7   0     1477.93     1497.31     89.19 o 
   9   7   0     1156.47     1083.88     75.13 o 
  11   7   0      264.56      260.98     29.88 o 
  13   7   0      328.48      351.92     34.71 o 
  15   7   0      700.38      599.28     54.92 o 
  17   7   0      596.38      627.83     54.48 o 
  19   7   0     1724.41     1804.86    107.20 o 
  21   7   0      588.57      669.57     58.43 o 
  23   7   0     1418.31     1530.70     96.22 o 
 -28   8   0       61.89       50.53     40.86 o 
 -26   8   0       94.83      113.32     30.09 o 
 -24   8   0      205.51      250.24     30.71 o 
 -22   8   0       36.03       34.37     36.47 o 
 -20   8   0      416.19      442.32     49.87 o 
 -18   8   0      245.27      223.80     19.96 o 
 -16   8   0      158.39      194.35     27.07 o 
 -14   8   0     2161.80     2158.05    137.62 o 
 -12   8   0     1547.77     1517.79     46.63 o 
 -10   8   0     2847.20     3042.32     95.21 o 
  -8   8   0     1483.54     1541.35     46.89 o 
  -6   8   0      893.99      997.49     39.69 o 
  -4   8   0     2423.01     2697.67    148.28 o 
  -2   8   0      420.55      287.78     31.63 o 
   0   8   0     4709.02     4919.42    259.66 o 
   2   8   0      373.46      280.31     29.88 o 
   4   8   0     2408.09     2531.99    144.11 o 
   6   8   0      827.43      910.34     62.83 o 
   8   8   0     1492.94     1658.11     94.02 o 
  10   8   0     2916.28     3010.88    166.95 o 
  12   8   0     1486.30     1427.89     91.82 o 
  14   8   0     2162.90     2241.57    124.78 o 
  16   8   0      125.27      114.67     32.07 o 
  18   8   0      218.28      174.42     38.66 o 
  20   8   0      440.79      431.44     46.13 o 
  22   8   0       34.73       64.15     35.59 o 
  24   8   0      192.07      177.06     44.81 o 
 -25   9   0      244.07      262.37     31.93 o 
 -23   9   0      147.64      144.47     57.56 o 
 -21   9   0      681.90      835.80     55.14 o 
 -19   9   0      507.94      518.93     34.32 o 
 -17   9   0      839.28      901.52     71.39 o 
 -15   9   0      500.73      513.43     34.55 o 
 -13   9   0      438.05      472.39     24.20 o 
 -11   9   0      254.34      330.02     26.86 o 
  -9   9   0      330.54      312.38     35.59 o 
  -7   9   0     1471.56     1493.36     88.75 o 
  -5   9   0      908.16      824.66     58.43 o 
  -3   9   0     4600.99     4100.47    210.89 o 
  -1   9   0      232.91      213.09     32.07 o 
   1   9   0      303.55      190.24     31.19 o 
   3   9   0     4166.24     3743.72    210.89 o 
   5   9   0      832.66      778.53     59.75 o 
   7   9   0     1511.28     1415.15     90.07 o 
   9   9   0      348.31      341.38     38.22 o 
  11   9   0      351.49      415.63     40.86 o 
  13   9   0      397.43      437.16     45.69 o 
  15   9   0      451.68      554.90     56.24 o 
  17   9   0      797.45      835.65     71.18 o 
  19   9   0      510.42      504.82     52.72 o 
  21   9   0      658.89      690.66     72.05 o 
  23   9   0      153.17      158.17     48.77 o 
 -24  10   0       13.30        7.03     44.37 o 
 -22  10   0       18.18       56.24     42.62 o 
 -20  10   0       53.94       63.71     41.74 o 
 -18  10   0      335.49      347.53     49.65 o 
 -16  10   0      196.90      199.37     34.71 o 
 -14  10   0      936.86      852.78     64.58 o 
 -12  10   0      342.24      313.26     39.98 o 
 -10  10   0     1350.58     1459.97     93.14 o 
  -8  10   0      708.38      808.41     61.51 o 
  -6  10   0      733.45      882.22     62.83 o 
  -4  10   0     1019.41     1158.57     76.89 o 
  -2  10   0      341.10      159.92     32.07 o 
   0  10   0      157.91      297.00     37.34 o 
   2  10   0      305.47      160.36     32.07 o 
   4  10   0      990.94     1165.16     78.64 o 
   6  10   0      758.27      790.83     64.15 o 
   8  10   0      712.03      758.76     61.95 o 
  10  10   0     1406.68     1564.53     95.78 o 
  12  10   0      317.60      344.45     43.06 o 
  14  10   0      895.85      900.23     71.61 o 
  16  10   0      195.01      184.09     40.42 o 
  18  10   0      303.44      318.09     47.45 o 
  20  10   0       46.96       69.86     42.18 o 
  22  10   0       20.87       55.36     47.45 o 
  24  10   0        7.29      -13.62     43.94 o 
 -15  11   0      188.40      120.38     36.03 o 
 -13  11   0      172.59      159.92     36.03 o 
 -11  11   0      545.68      414.31     46.13 o 
  -9  11   0       20.58       -6.59     35.59 o 
  -7  11   0      616.13      433.20     46.13 o 
  -5  11   0      112.23      121.26     34.27 o 
  -3  11   0      603.89      456.05     47.01 o 
  -1  11   0      309.35      260.10     39.10 o 
   1  11   0      294.36      263.17     39.10 o 
   3  11   0      600.72      477.58     51.40 o 
   5  11   0      107.89      119.50     31.19 o 
   7  11   0      622.15      491.20     49.65 o 
   9  11   0       25.14       52.72     35.59 o 
  11  11   0      551.11      496.91     50.09 o 
  13  11   0      169.11      136.20     39.54 o 
  15  11   0      180.36      169.59     42.18 o 
  17  11   0      263.98      293.49     48.77 o 
  19  11   0        5.00       24.60     43.50 o 
  21  11   0       56.07       44.37     50.09 o 
 -14  12   0      243.99      199.03     41.74 o 
 -12  12   0      340.80      277.23     41.74 o 
 -10  12   0      386.34      282.06     44.37 o 
  -8  12   0      681.40      599.72     61.51 o 
  -6  12   0      432.14      420.90     49.21 o 
  -4  12   0      674.56      692.86     62.39 o 
  -2  12   0      528.20      475.38     50.96 o 
   0  12   0      266.91      448.58     48.33 o 
   2  12   0      544.90      507.45     55.36 o 
   4  12   0      668.31      627.39     61.51 o 
   6  12   0      437.06      481.09     50.09 o 
   8  12   0      678.56      691.54     64.15 o 
  10  12   0      378.71      278.11     46.13 o 
  12  12   0      340.08      289.97     48.77 o 
  14  12   0      257.40      245.16     46.13 o 
  16  12   0      148.23      155.97     44.81 o 
  18  12   0       66.09       36.91     44.81 o 
 -13  13   0        6.78        9.67     39.54 o 
 -11  13   0       22.00       67.22     39.98 o 
  -9  13   0       81.60      139.27     43.06 o 
  -7  13   0       81.77       53.16     40.42 o 
  -5  13   0       60.87      102.81     40.86 o 
  -3  13   0       17.41       63.71     38.66 o 
  -1  13   0      132.75      180.13     42.62 o 
   1  13   0      144.93      142.79     40.86 o 
   3  13   0       17.62       35.59     38.22 o 
   5  13   0       59.11      120.38     41.74 o 
   7  13   0       85.85      108.52     42.18 o 
   9  13   0       76.98      142.79     43.94 o 
  11  13   0       24.10       53.60     45.25 o 
  13  13   0        7.14      104.57     46.57 o 
  -2  14   0      375.70      188.04     46.57 o 
   0  14   0      212.71      121.26     45.25 o 
   2  14   0      381.52      140.15     45.69 o 
 -35   1   1       27.71       14.12     29.20 o 
 -33   1   1      227.48      316.29     30.74 o 
 -31   1   1      923.88      975.78     46.55 o 
 -29   1   1       56.14       34.53     23.15 o 
 -27   1   1     1026.76     1056.31     45.49 o 
 -25   1   1       63.13       97.88     17.01 o 
 -23   1   1      485.72      495.99     19.61 o 
 -21   1   1      156.01      210.58     12.27 o 
 -19   1   1     3391.55     3475.10     88.00 o 
 -17   1   1     2129.79     2040.83     53.67 o 
 -15   1   1    15121.64    15062.41    371.61 o 
 -13   1   1    11106.05    10257.55    224.56 o 
 -11   1   1     1156.70     1226.71     28.84 o 
  -9   1   1    62469.49    59645.98   1298.06 o 
  -7   1   1    45750.60    43836.18    956.79 o 
  -5   1   1    15822.29    15184.65    327.71 o 
  -3   1   1     3890.18     4032.48    151.59 o 
  -1   1   1     1445.80     1431.04     48.02 o 
   1   1   1     1832.29     2007.13     64.80 o 
   3   1   1      591.16      606.31     32.07 o 
   5   1   1    15777.97    15740.66    790.39 o 
   7   1   1    14305.96    14534.20    733.28 o 
   9   1   1    32675.52    31078.44   1557.94 o 
  11   1   1    15777.50    15189.28    760.08 o 
  13   1   1     1498.99     1636.59     86.99 o 
  15   1   1    14776.59    14261.80    719.22 o 
  17   1   1     8085.54     8005.30    213.58 o 
  19   1   1     2108.72     2147.37     60.29 o 
  21   1   1     1048.25     1130.15     36.62 o 
  23   1   1       48.13       55.52     15.05 o 
 -34   2   1       66.87        1.25     35.15 o 
 -32   2   1      116.25       87.86     44.37 o 
 -30   2   1      290.52      294.97     28.40 o 
 -28   2   1      187.46      234.37     25.51 o 
 -26   2   1      726.13      684.21     30.34 o 
 -24   2   1      491.17      487.00     23.84 o 
 -22   2   1     3507.67     3325.28     85.55 o 
 -20   2   1        1.48       13.45     11.60 o 
 -18   2   1     3641.59     3556.94     91.90 o 
 -16   2   1      687.73      703.64     20.98 o 
 -14   2   1      330.73      312.06     12.24 o 
 -12   2   1     1060.19      915.58     23.99 o 
 -10   2   1     1068.29     1231.60     31.19 o 
  -8   2   1      139.35      170.31      8.64 o 
  -6   2   1    13950.92    13818.25    302.26 o 
  -4   2   1    21121.64    21394.84    465.82 o 
  -2   2   1     6210.50     6048.05    152.59 o 
   0   2   1    44408.73    43422.31   1405.81 o 
   2   2   1    32436.68    32645.75   1040.42 o 
   4   2   1     4318.41     4092.56    210.89 o 
   6   2   1     8783.19     8835.81    440.23 o 
   8   2   1     1762.13     1890.97     92.26 o 
  10   2   1     1831.25     1786.84     92.26 o 
  12   2   1      804.14      836.97     52.72 o 
  14   2   1       24.96       21.09     15.38 o 
  18   2   1     1778.84     1593.09     94.02 o 
  20   2   1     2344.84     2355.37    125.65 o 
  22   2   1      217.14      203.43     13.84 o 
  24   2   1     3415.84     3191.45    176.62 o 
 -33   3   1       19.98       12.67     26.37 o 
 -31   3   1       67.72       91.37     25.55 o 
 -29   3   1      691.55      723.92     39.66 o 
 -27   3   1      416.81      490.80     24.88 o 
 -25   3   1       20.10       34.46     15.67 o 
 -23   3   1     1360.29     1512.49     45.10 o 
 -21   3   1     4875.08     4547.03    114.23 o 
 -19   3   1     2508.99     2857.57     74.05 o 
 -17   3   1     6377.73     6444.55    142.95 o 
 -15   3   1     1015.63      995.75     26.17 o 
 -13   3   1      948.45      952.16     23.80 o 
 -11   3   1     1636.42     1572.62     37.33 o 
  -9   3   1     2461.18     2708.38     61.60 o 
  -7   3   1     1568.47     1679.73     46.72 o 
  -5   3   1    28365.56    28150.43    610.29 o 
  -3   3   1     5080.64     5151.46    132.86 o 
  -1   3   1    14250.82    14192.49    444.32 o 
   1   3   1    29134.40    28630.89    915.89 o 
   3   3   1     7134.87     6887.48    231.77 o 
   5   3   1    10201.70    10324.77    497.79 o 
   7   3   1    17624.67    18309.99    937.14 o 
   9   3   1     1280.99     1500.83     88.75 o 
  11   3   1     1620.85     1693.26     84.79 o 
  13   3   1     1334.68     1252.15     84.36 o 
  15   3   1      330.66      349.72     36.47 o 
  17   3   1      477.83      530.30     44.37 o 
  19   3   1     5360.08     5224.77    271.52 o 
  21   3   1      326.10      435.84     43.50 o 
  23   3   1     4155.88     4208.99    219.68 o 
 -34   4   1      305.34      249.99     47.89 o 
 -32   4   1       30.45       18.01     40.86 o 
 -30   4   1        5.30        8.02     24.80 o 
 -28   4   1       23.88       15.90     28.56 o 
 -26   4   1      333.75      292.01     21.35 o 
 -24   4   1       47.26       37.45     16.36 o 
 -22   4   1     7460.62     7151.55    186.45 o 
 -20   4   1     1111.07     1111.27     35.52 o 
 -18   4   1    14487.43    13310.05    328.06 o 
 -16   4   1      120.66      113.34      9.97 o 
 -14   4   1     4101.07     4040.43     90.32 o 
 -12   4   1    17939.65    18889.44    412.36 o 
 -10   4   1     4327.69     4084.08     89.52 o 
  -8   4   1    18118.01    19802.32    428.94 o 
  -6   4   1    16799.31    18270.94    465.23 o 
  -4   4   1    20442.41    21218.04    536.15 o 
  -2   4   1     4122.80     4325.01    110.82 o 
   0   4   1    36257.77    37007.20   1167.82 o 
   2   4   1    22988.45    23918.96    752.62 o 
   4   4   1     4597.22     4758.62    243.40 o 
   6   4   1    14357.80    14930.06    756.56 o 
   8   4   1     2123.82     2488.49    123.90 o 
  10   4   1    25879.55    26856.27   1361.11 o 
  12   4   1     1248.78     1221.40     77.33 o 
  14   4   1     9957.96     9302.84    487.24 o 
  16   4   1     1150.73     1075.53     69.86 o 
  18   4   1     1182.75     1189.77     69.86 o 
  20   4   1     9925.14     9437.28    481.09 o 
  22   4   1      228.75      176.18     29.88 o 
  24   4   1     4503.50     4500.72    231.10 o 
 -33   5   1       58.05       19.33     42.18 o 
 -31   5   1      260.65      187.16     44.81 o 
 -29   5   1       93.70       78.64     39.98 o 
 -27   5   1      114.14      150.49     26.86 o 
 -25   5   1      600.53      670.84     39.60 o 
 -23   5   1        4.46      -13.95     25.70 o 
 -21   5   1      544.24      578.88     24.46 o 
 -19   5   1     1466.54     1387.05     41.73 o 
 -17   5   1      222.57      254.75     12.97 o 
 -15   5   1     1096.54     1209.01     31.92 o 
 -13   5   1      155.78      120.20      8.62 o 
 -11   5   1      492.88      437.25     16.61 o 
  -9   5   1     7518.08     8172.11    179.63 o 
  -7   5   1     2028.93     1950.36     55.08 o 
  -5   5   1     2897.82     3091.70     85.53 o 
  -3   5   1     6479.49     7440.28    195.38 o 
  -1   5   1     4071.97     3960.38    133.08 o 
   1   5   1     1507.49     1884.08     63.21 o 
   3   5   1     3351.81     3426.95    190.24 o 
   5   5   1     2408.03     2723.54    141.03 o 
   7   5   1     4838.11     5233.12    261.41 o 
   9   5   1      366.15      426.61     35.15 o 
  11   5   1     2950.24     3245.05    163.88 o 
  15   5   1      195.80      155.09     25.48 o 
  17   5   1     1873.72     1864.17    100.61 o 
  19   5   1       12.39       15.38     24.60 o 
  21   5   1      693.92      685.83     54.92 o 
  23   5   1      316.03      245.60     36.91 o 
  25   5   1      137.69      172.23     34.27 o 
 -32   6   1       88.46      181.89     47.01 o 
 -30   6   1      108.96      132.68     43.50 o 
 -28   6   1        7.65       -2.40     26.55 o 
 -26   6   1      287.89      268.33     34.93 o 
 -24   6   1       66.84      119.16     26.56 o 
 -22   6   1      151.12      149.96     24.82 o 
 -20   6   1      349.51      350.70     26.38 o 
 -18   6   1      306.57      312.89     24.39 o 
 -16   6   1      958.60      918.31     32.95 o 
 -14   6   1     3665.15     3798.93    102.01 o 
 -12   6   1     8155.77     8498.19    219.92 o 
 -10   6   1     4447.05     4523.82    117.39 o 
  -8   6   1    10579.00    10771.03    274.42 o 
  -6   6   1      634.45      740.64     25.05 o 
  -4   6   1     6426.73     6655.64    169.94 o 
  -2   6   1     6125.61     6407.04    164.54 o 
   0   6   1     8442.85     9321.31    239.36 o 
   2   6   1     5413.50     5569.67    284.26 o 
   4   6   1    10527.00    10974.57    547.87 o 
   6   6   1     4911.40     4981.81    255.26 o 
   8   6   1     1589.80     1660.31     90.07 o 
  10   6   1     8595.37     8583.18    428.37 o 
  12   6   1     1220.49     1300.04     79.96 o 
  14   6   1     7876.15     7845.07    393.66 o 
  16   6   1     1515.18     1597.92     92.70 o 
  18   6   1      515.08      521.95     47.89 o 
  20   6   1      175.88      190.68     34.71 o 
  22   6   1      197.76      220.55     36.03 o 
  24   6   1       79.94       22.85     35.15 o 
 -31   7   1       44.32       51.84     44.37 o 
 -29   7   1       24.23       73.26     29.92 o 
 -27   7   1      358.52      344.21     33.08 o 
 -25   7   1      198.68      278.19     31.06 o 
 -23   7   1      167.83      185.16     27.01 o 
 -21   7   1      299.55      406.36     30.75 o 
 -19   7   1     1012.65     1078.80     81.28 o 
 -17   7   1      118.98      168.19     22.03 o 
 -15   7   1     1214.16     1156.74     38.77 o 
 -13   7   1      166.35      191.88     16.12 o 
 -11   7   1      409.91      405.38     25.65 o 
  -9   7   1     3645.56     3499.41     94.47 o 
  -7   7   1      811.91      811.76     27.81 o 
  -5   7   1      748.51      834.11     27.65 o 
  -3   7   1     3131.43     3000.37     82.43 o 
  -1   7   1     3782.08     3580.66     95.72 o 
   1   7   1      761.30      817.04     32.41 o 
   3   7   1     3786.81     3417.28    195.95 o 
   5   7   1     1919.47     1887.90     99.29 o 
   7   7   1     1022.01      961.74     65.90 o 
   9   7   1      478.16      526.78     45.25 o 
  11   7   1     1250.19     1162.53     72.93 o 
  13   7   1       11.97        2.64     25.04 o 
  15   7   1      276.55      318.09     36.03 o 
  17   7   1      677.13      742.50     58.43 o 
  19   7   1       32.57       63.27     30.32 o 
  21   7   1      885.83      822.47     73.37 o 
  23   7   1      206.20      233.74     40.42 o 
  25   7   1       83.11       84.36     36.91 o 
 -28   8   1       12.11      -12.19     29.78 o 
 -26   8   1      193.84      190.15     40.86 o 
 -24   8   1       19.24       17.09     26.25 o 
 -22   8   1      304.71      253.22     29.02 o 
 -20   8   1       96.69      114.85     25.78 o 
 -18   8   1      173.39      148.61     24.54 o 
 -16   8   1      950.61     1078.39     38.37 o 
 -14   8   1     2019.99     1925.92     57.10 o 
 -12   8   1     2968.92     2865.28     79.76 o 
 -10   8   1     6994.13     6897.13    180.48 o 
  -8   8   1     4329.32     4334.74    114.81 o 
  -6   8   1     3139.02     2993.93     82.46 o 
  -4   8   1     2631.87     2704.99     73.04 o 
  -2   8   1     2230.88     2129.88     59.54 o 
   0   8   1     1962.91     1851.96     65.11 o 
   2   8   1     3043.70     2808.81     94.90 o 
   4   8   1     2142.66     2267.95     77.15 o 
   6   8   1     2859.71     2861.50    151.58 o 
   8   8   1     2900.58     2748.59    153.77 o 
  10   8   1     1996.32     2121.63    118.19 o 
  12   8   1     4405.53     3832.91    225.39 o 
  14   8   1     3086.48     3047.78    161.68 o 
  16   8   1     1451.22     1450.74     97.10 o 
  18   8   1      649.51      702.96     62.39 o 
  20   8   1       33.85       14.94     32.95 o 
  22   8   1       50.87       76.89     37.78 o 
  24   8   1       78.44       70.30     42.62 o 
 -27   9   1      142.82      151.40     33.20 o 
 -25   9   1       30.54       21.95     28.85 o 
 -23   9   1      413.65      445.88     35.24 o 
 -21   9   1      273.92      258.44     29.75 o 
 -19   9   1      384.94      450.25     32.06 o 
 -17   9   1      868.02      909.63     44.37 o 
 -15   9   1      194.96      230.09     28.86 o 
 -13   9   1      340.42      397.31     21.99 o 
 -11   9   1      128.92      129.42     16.69 o 
  -9   9   1      705.88      721.48     29.04 o 
  -7   9   1       24.36       59.85     14.59 o 
  -5   9   1     1723.40     1876.53     53.43 o 
  -3   9   1     1153.42     1574.64     93.14 o 
  -1   9   1     2629.85     2502.55    144.55 o 
   1   9   1     2262.48     2579.88    144.11 o 
   3   9   1     1628.07     1645.81     98.41 o 
   5   9   1     1971.89     2349.65    127.85 o 
   7   9   1      852.17      793.91     62.39 o 
   9   9   1      234.84      295.24     37.34 o 
  11   9   1      402.49      439.35     43.50 o 
  13   9   1       86.54       90.95     33.83 o 
  15   9   1      296.01      284.26     39.54 o 
  17   9   1       44.00       42.62     35.59 o 
  19   9   1      542.02      550.95     56.24 o 
  21   9   1       81.70       74.25     43.94 o 
  23   9   1      323.35      358.51     54.04 o 
  25   9   1      189.23      292.17     50.09 o 
 -24  10   1      228.10      292.27     34.28 o 
 -22  10   1       88.51      181.79     38.66 o 
 -20  10   1      229.85      313.65     31.34 o 
 -18  10   1       28.96       52.45     45.25 o 
 -16  10   1      302.85      350.16     44.37 o 
 -14  10   1      103.21      196.29     26.76 o 
 -12  10   1      860.40      744.80     54.92 o 
 -10  10   1      849.06      643.17     37.45 o 
  -8  10   1      378.74      388.93     28.58 o 
  -6  10   1     1477.99     1235.90     84.79 o 
  -4  10   1       50.30       90.95     30.32 o 
  -2  10   1     1506.85     1317.18     84.79 o 
   0  10   1      836.57      826.42     61.51 o 
   2  10   1      855.58      771.94     60.63 o 
   4  10   1     1904.35     1631.31     97.98 o 
   6  10   1      208.80      151.14     35.15 o 
   8  10   1     1074.61      928.35     67.66 o 
  10  10   1      102.99      141.47     37.34 o 
  12  10   1      681.16      614.65     61.51 o 
  14  10   1      376.29      301.83     46.13 o 
  16  10   1      251.95      239.89     45.69 o 
  18  10   1      159.47      164.32     44.37 o 
  20  10   1       62.83       97.54     47.89 o 
  22  10   1      121.03      192.00     48.33 o 
 -21  11   1      180.92      147.62     48.77 o 
 -19  11   1      183.26      186.72     47.45 o 
 -17  11   1      304.74      348.85     49.65 o 
 -15  11   1       56.18       86.11     41.30 o 
 -13  11   1      384.94      488.07     35.72 o 
 -11  11   1      121.23      228.02     38.66 o 
  -9  11   1      187.82      229.34     37.34 o 
  -7  11   1      248.96      387.95     43.50 o 
  -5  11   1      568.15      561.49     54.04 o 
  -3  11   1      790.16      935.82     67.66 o 
  -1  11   1      496.48      470.11     50.96 o 
   1  11   1      912.86     1002.60     72.05 o 
   3  11   1      345.56      382.68     44.37 o 
   5  11   1      480.28      671.33     61.07 o 
   7  11   1      189.12      208.25     39.54 o 
   9  11   1      326.31      534.25     57.99 o 
  11  11   1      164.65      258.78     43.50 o 
  13  11   1      134.97      219.24     43.06 o 
  15  11   1      141.98      188.04     46.13 o 
  17  11   1       48.82       53.60     43.94 o 
  19  11   1      223.78      267.57     52.28 o 
 -14  12   1      118.02      116.87     37.34 o 
 -12  12   1       29.44       57.56     37.34 o 
 -10  12   1      145.97      139.71     38.22 o 
  -8  12   1       54.61      159.48     39.98 o 
  -6  12   1      247.24      152.02     39.10 o 
  -4  12   1        8.15      228.90     39.98 o 
  -2  12   1      380.38      228.90     41.30 o 
   0  12   1      161.84      215.72     40.42 o 
   2  12   1      283.08      209.13     41.30 o 
   4  12   1      295.67      245.60     42.62 o 
   6  12   1       30.06      195.07     41.74 o 
   8  12   1      134.71      111.60     39.98 o 
  10  12   1       23.65      159.92     41.74 o 
  12  12   1      121.60       96.22     42.18 o 
  14  12   1        6.81       17.57     43.94 o 
  16  12   1      126.66       96.22     46.13 o 
 -13  13   1      109.81       96.22     40.86 o 
 -11  13   1      165.72      120.38     41.74 o 
  -9  13   1        9.50       25.92     39.54 o 
  -7  13   1       94.84      179.69     42.18 o 
  -5  13   1      209.38      214.40     44.37 o 
  -3  13   1      250.74      198.59     44.37 o 
  -1  13   1      428.92      285.14     45.69 o 
   1  13   1      192.47      155.53     42.18 o 
   3  13   1      356.40      262.29     45.69 o 
   5  13   1      157.82       94.46     40.42 o 
   7  13   1      226.46      159.48     45.69 o 
   9  13   1      102.29      146.30     46.13 o 
  11  13   1       15.83       39.98     43.50 o 
 -34   0   2       11.86       21.09     38.66 o 
 -32   0   2      105.54      146.74     38.66 o 
 -30   0   2       18.77       18.45     34.27 o 
 -28   0   2     1356.17     1488.96     81.72 o 
 -26   0   2     1037.18     1027.57     70.08 o 
 -24   0   2      344.61      388.55     36.25 o 
 -22   0   2     6385.39     6387.14    193.23 o 
 -20   0   2     3264.36     2839.91    124.56 o 
 -18   0   2     6020.94     6001.55    256.58 o 
 -16   0   2    16802.68    16898.36    706.04 o 
 -14   0   2     8578.35     9392.03    394.10 o 
 -12   0   2    16911.71    16571.92    690.66 o 
 -10   0   2     1076.38     1382.64     62.39 o 
  -8   0   2    21258.55    19272.17    801.38 o 
  -6   0   2    19672.40    18933.44    779.41 o 
  -4   0   2    15888.31    16448.02    665.18 o 
  10   0   2      127.48     1510.93     83.04 o 
  12   0   2     6947.30     6707.73    205.41 o 
  14   0   2     5663.59     5822.72    180.01 o 
  16   0   2      890.15      913.21     34.57 o 
  18   0   2     8154.51     8204.34    249.97 o 
  20   0   2     7019.03     6747.22    212.56 o 
  22   0   2      428.56      417.38     43.50 o 
  24   0   2     2629.56     2645.78    147.18 o 
 -35   1   2       98.22       81.10     36.03 o 
 -33   1   2       96.08       47.02     30.75 o 
 -31   1   2      169.28      101.01     43.50 o 
 -29   1   2      219.24      277.49     53.38 o 
 -27   1   2      263.01      221.55     22.19 o 
 -25   1   2      273.60      295.75     16.24 o 
 -23   1   2      521.91      459.97     22.92 o 
 -21   1   2      249.74      340.20     18.02 o 
 -19   1   2     1476.47     1594.66     44.53 o 
 -17   1   2      248.99      197.73     12.21 o 
 -15   1   2      108.45       85.52     10.20 o 
 -13   1   2     3085.17     3232.19     79.14 o 
 -11   1   2    16793.12    18174.56    526.58 o 
  -9   1   2     1979.62     2033.79     62.13 o 
  -7   1   2    22509.64    22378.93    568.46 o 
  -5   1   2      233.26      265.90      9.65 o 
  -3   1   2     1630.73     1630.44     90.07 o 
  -1   1   2     5550.23     6241.01    187.07 o 
   1   1   2    17009.31    18016.99    547.27 o 
   3   1   2      142.52      148.50     17.13 o 
   5   1   2     4458.50     4579.20    143.65 o 
   7   1   2      357.56      513.41     26.58 o 
   9   1   2     1877.37     1906.62     63.55 o 
  11   1   2    13409.42    13624.76    418.06 o 
  13   1   2      177.45      153.90     12.97 o 
  15   1   2     6907.88     7201.42    376.09 o 
  17   1   2      425.73      371.32     17.68 o 
  19   1   2       36.23       35.00     10.99 o 
  21   1   2        4.22        7.55     11.75 o 
  23   1   2      189.86      192.18     15.77 o 
  25   1   2       54.10       42.54     13.95 o 
 -34   2   2       10.70        1.52     27.91 o 
 -32   2   2       32.14       54.76     37.78 o 
 -30   2   2       12.55       12.41     24.83 o 
 -28   2   2       52.44       45.97     24.82 o 
 -26   2   2      151.62      209.80     18.99 o 
 -24   2   2      255.51      216.69     17.59 o 
 -22   2   2     1374.35     1388.36     41.01 o 
 -20   2   2      263.52      259.71     17.49 o 
 -18   2   2     3853.27     3594.26     91.31 o 
 -16   2   2     2008.34     2028.95     53.09 o 
 -14   2   2      664.58      572.87     17.07 o 
 -12   2   2    13854.00    14246.63    308.82 o 
 -10   2   2      656.91      606.56     16.24 o 
  -8   2   2    33818.92    34601.41    749.47 o 
  -6   2   2     8038.51     7987.51    175.15 o 
  -4   2   2    14437.18    14705.27    318.52 o 
  -2   2   2    17653.24    19341.59    794.79 o 
   0   2   2     1298.05     1252.69     44.15 o 
   2   2   2     8479.04     8461.24    273.15 o 
   4   2   2     1060.71     1082.20     36.21 o 
   6   2   2    13035.12    13161.23    662.10 o 
   8   2   2     1415.78     1278.51     74.69 o 
  10   2   2     8486.32     8712.35    436.28 o 
  12   2   2     6756.07     6494.94    345.33 o 
  14   2   2     4627.18     4558.28    231.54 o 
  16   2   2     6328.11     6414.10    328.20 o 
  18   2   2      518.92      557.54     41.74 o 
  20   2   2     2175.43     2287.27    121.26 o 
  22   2   2      495.63      591.43     25.32 o 
  24   2   2      220.76      182.23     16.03 o 
  26   2   2      124.66      164.76     33.83 o 
 -35   3   2       41.40       14.50     43.06 o 
 -33   3   2       49.42       68.51     26.55 o 
 -31   3   2      430.96      454.18     31.23 o 
 -29   3   2      110.61      124.28     20.65 o 
 -27   3   2     1279.62     1301.15     42.55 o 
 -25   3   2       75.92       84.28     16.78 o 
 -23   3   2      127.50      156.31     16.64 o 
 -21   3   2       91.92      128.21     15.01 o 
 -19   3   2     1077.12     1094.51     37.57 o 
 -17   3   2     1445.36     1308.97     44.39 o 
 -15   3   2     1410.15     1562.18     37.81 o 
 -13   3   2    15155.84    14617.29    318.98 o 
 -11   3   2     1357.95     1279.63     30.74 o 
  -9   3   2    10909.99    10306.90    221.93 o 
  -7   3   2    19387.61    19041.44    417.45 o 
  -5   3   2      667.37      600.18     17.11 o 
  -3   3   2     6242.01     5946.88    158.61 o 
  -1   3   2     2056.43     1973.95    110.28 o 
   1   3   2    11269.07    11125.05    360.01 o 
   3   3   2     2388.16     2372.54     80.01 o 
   5   3   2     5936.88     6311.36    199.70 o 
   7   3   2     5492.78     5293.31    259.66 o 
   9   3   2     5057.05     5418.97    283.38 o 
  11   3   2    15012.23    14620.32    730.64 o 
  13   3   2     1016.33      962.62     57.12 o 
  15   3   2     2592.86     2460.37    136.20 o 
  17   3   2     6523.78     6029.67    314.14 o 
  19   3   2       90.84      140.59     25.04 o 
  23   3   2      569.50      550.95     50.09 o 
  25   3   2      230.97      221.87     36.47 o 
 -34   4   2      273.46      344.45     51.84 o 
 -32   4   2      105.77      175.30     44.37 o 
 -30   4   2      181.07      211.77     29.57 o 
 -28   4   2      155.79      136.65     25.54 o 
 -26   4   2       45.98       69.66     42.40 o 
 -24   4   2      294.23      338.15     23.44 o 
 -22   4   2      626.67      630.19     29.24 o 
 -20   4   2     1104.34     1155.81     48.29 o 
 -18   4   2      373.24      468.71     21.20 o 
 -16   4   2     1202.60     1236.17     64.48 o 
 -14   4   2      968.98      833.49     27.97 o 
 -12   4   2     7913.63     8060.79    176.73 o 
 -10   4   2     2890.83     2966.94    137.96 o 
  -8   4   2     4807.78     5253.11    112.67 o 
  -6   4   2     4553.78     4650.98    210.89 o 
  -4   4   2       63.87      125.04     20.05 o 
  -2   4   2     2805.34     2603.61     89.49 o 
   0   4   2     3988.84     3731.36    285.14 o 
   2   4   2     2782.80     3288.52    106.50 o 
   4   4   2     4546.22     4243.13    265.59 o 
   6   4   2     2823.15     2999.90    159.05 o 
   8   4   2     1704.66     1660.75     92.70 o 
  10   4   2     4452.11     4524.01    245.60 o 
  12   4   2     4142.94     4315.75    227.14 o 
  14   4   2      989.27     1089.15     68.10 o 
  16   4   2     2971.90     2885.66    159.92 o 
  18   4   2      675.98      611.14     52.72 o 
  20   4   2      260.85      227.58     32.51 o 
  22   4   2      706.09      644.53     59.31 o 
  24   4   2       89.83      138.40     32.07 o 
  26   4   2      197.07      234.61     37.34 o 
 -33   5   2      217.62      271.08     50.09 o 
 -31   5   2      156.36       96.38     30.09 o 
 -29   5   2       40.16       18.77     67.66 o 
 -27   5   2     1301.11     1210.47     53.70 o 
 -25   5   2      206.46      152.37     26.24 o 
 -23   5   2     1055.42     1182.47     50.01 o 
 -21   5   2      713.73      731.06     36.93 o 
 -19   5   2      313.58      282.50     33.39 o 
 -17   5   2     2231.77     2181.68     69.74 o 
 -15   5   2      466.29      456.29     28.34 o 
 -13   5   2     5553.05     5323.46    137.36 o 
 -11   5   2      948.07      884.79     27.59 o 
  -9   5   2     5350.53     5152.56    115.84 o 
  -7   5   2    10025.98    10758.06    270.92 o 
  -5   5   2      474.97      436.82     17.12 o 
  -3   5   2    21210.70    21100.68    536.04 o 
  -1   5   2      234.63      200.66     13.70 o 
   1   5   2     9900.71     9421.57    292.46 o 
   3   5   2     4175.95     4052.74    133.41 o 
   5   5   2     2647.94     3003.41    144.99 o 
   7   5   2     8644.75     8369.22    445.06 o 
   9   5   2     1735.57     1787.28    101.49 o 
  11   5   2     4516.38     4060.93    208.25 o 
  13   5   2     1077.25      949.88     62.83 o 
  15   5   2     1770.17     1592.21     96.66 o 
  17   5   2      647.66      631.35     50.96 o 
  19   5   2     1021.83      877.83     68.10 o 
  21   5   2      473.52      457.37     48.33 o 
  23   5   2      118.68      136.20     32.51 o 
  25   5   2      568.67      554.02     57.56 o 
 -32   6   2       94.79      114.23     47.45 o 
 -30   6   2      106.34      101.16     43.06 o 
 -28   6   2       42.05       50.50     27.15 o 
 -26   6   2      137.84      130.55     27.52 o 
 -24   6   2      557.19      549.34     34.11 o 
 -22   6   2        3.18       43.52     22.67 o 
 -20   6   2      106.78      139.80     21.89 o 
 -18   6   2      243.22      254.49     23.60 o 
 -16   6   2     1444.41     1303.82     52.50 o 
 -14   6   2     1476.18     1502.90     55.74 o 
 -12   6   2       32.37      206.45     16.14 o 
  -8   6   2     1359.43     1567.16     44.33 o 
  -6   6   2     1564.62     1536.58     45.07 o 
  -4   6   2     2267.83     2176.95     59.97 o 
  -2   6   2     1775.69     1988.51     52.04 o 
   0   6   2     1187.50     1089.18     43.64 o 
   2   6   2     5020.18     5238.99    169.08 o 
   6   6   2     3164.01     3188.38    179.69 o 
   8   6   2     2463.75     2234.98    141.47 o 
  10   6   2      516.55      558.86     46.57 o 
  12   6   2     1337.48     1327.72     91.39 o 
  14   6   2     2533.30     2543.41    158.61 o 
  16   6   2       70.29       92.26     28.12 o 
  18   6   2      399.13      371.69     40.86 o 
  20   6   2      360.39      403.76     40.42 o 
  22   6   2       73.61       88.75     32.07 o 
  24   6   2       93.91      121.70     35.15 o 
  26   6   2       22.67        8.79     35.59 o 
 -31   7   2       81.89       61.38     32.62 o 
 -29   7   2      185.03      189.27     31.62 o 
 -27   7   2      519.00      630.95     43.72 o 
 -25   7   2      333.26      319.88     34.49 o 
 -23   7   2      811.21      825.35     49.87 o 
 -21   7   2     1586.18     1531.34     59.03 o 
 -19   7   2      535.10      536.45     52.28 o 
 -17   7   2     3150.85     3172.64    151.80 o 
 -15   7   2      563.32      560.24     32.37 o 
 -13   7   2      770.52      729.00     27.30 o 
 -11   7   2      599.42      461.26     22.30 o 
  -9   7   2      510.78      473.41     22.44 o 
  -7   7   2     1635.99     1488.45     42.75 o 
  -5   7   2     2329.28     2296.14     63.42 o 
  -3   7   2     7358.25     7942.97    201.61 o 
  -1   7   2     2790.28     2641.74     95.50 o 
   1   7   2     8281.72     8626.83    272.07 o 
   3   7   2     4494.89     4735.34    248.23 o 
   5   7   2     3946.25     3686.60    197.71 o 
   7   7   2     5418.21     5420.29    273.28 o 
   9   7   2      617.23      530.74     47.89 o 
  11   7   2      467.43      428.81     40.42 o 
  13   7   2      183.71      182.33     33.39 o 
  15   7   2       83.62       64.58     28.56 o 
  17   7   2       94.94       89.63     31.63 o 
  19   7   2      634.91      662.54     57.12 o 
  21   7   2     1066.86     1033.80     75.13 o 
  23   7   2      437.32      453.85     49.65 o 
  25   7   2      470.18      550.95     54.04 o 
 -28   8   2       15.07       14.75     41.30 o 
 -26   8   2       60.74       43.41     30.01 o 
 -24   8   2      193.77      295.91     32.69 o 
 -22   8   2      236.61      214.90     27.96 o 
 -20   8   2      227.82      274.51     29.44 o 
 -18   8   2      810.14      812.68     74.25 o 
 -16   8   2      226.07      211.87     23.90 o 
 -14   8   2      119.29      192.44     42.56 o 
 -12   8   2     2618.50     2690.61     73.93 o 
 -10   8   2      886.70      809.62     29.94 o 
  -8   8   2     3139.00     3203.14     85.30 o 
  -6   8   2      846.78      846.42     29.45 o 
  -4   8   2     1154.17     1239.02     37.28 o 
  -2   8   2     2395.27     2532.84     68.78 o 
   0   8   2      721.23      756.64     27.05 o 
   2   8   2     3257.95     3767.21    153.99 o 
   4   8   2      687.18      622.12     49.21 o 
   6   8   2     1476.76     1681.40     94.90 o 
   8   8   2      231.46      241.64     32.95 o 
  10   8   2     1056.96     1267.09     76.89 o 
  12   8   2     1171.22     1270.61     80.40 o 
  14   8   2     1644.10     1594.85    100.17 o 
  16   8   2      940.85      873.43     67.22 o 
  18   8   2      132.38      115.55     38.22 o 
  20   8   2      195.15      153.77     38.66 o 
  22   8   2      164.33      110.72     38.66 o 
  24   8   2       15.39      -34.71     41.74 o 
  26   8   2       89.30       72.93     43.06 o 
 -27   9   2       44.31      117.57     35.26 o 
 -25   9   2       96.59       93.52     58.65 o 
 -23   9   2      248.78      226.59     32.15 o 
 -21   9   2      198.30      216.49     30.75 o 
 -19   9   2     1105.11     1042.52     49.06 o 
 -17   9   2     1031.34      955.18     45.82 o 
 -15   9   2     1149.32     1213.46     72.93 o 
 -13   9   2      215.39      250.98     19.77 o 
 -11   9   2      517.73      463.05     23.56 o 
  -9   9   2      178.47      237.98     17.89 o 
  -7   9   2      689.44      715.90     28.87 o 
  -5   9   2     1593.87     1375.05     55.99 o 
  -3   9   2     1205.37     1038.27     34.83 o 
  -1   9   2     2962.38     2544.39     70.29 o 
   1   9   2      354.84      441.75     26.58 o 
   3   9   2      392.05      282.94     36.91 o 
   5   9   2     2057.97     1919.97    118.19 o 
   7   9   2      983.47      878.70     66.34 o 
   9   9   2      993.25      854.98     65.02 o 
  11   9   2       49.05       57.56     32.07 o 
  13   9   2      137.53      137.52     35.59 o 
  15   9   2      103.50       85.23     34.27 o 
  17   9   2      237.28      276.35     42.62 o 
  19   9   2      453.17      458.24     52.28 o 
  21   9   2      445.68      416.95     51.84 o 
  23   9   2      355.06      332.15     50.96 o 
 -24  10   2      167.88      200.31     35.66 o 
 -22  10   2       25.04       40.59     28.77 o 
 -20  10   2       31.32       73.43     28.18 o 
 -18  10   2       72.62       70.52     28.57 o 
 -16  10   2      393.54      319.80     54.48 o 
 -14  10   2      480.88      451.87     29.95 o 
 -12  10   2      999.73      985.37     37.40 o 
 -10  10   2      329.23      349.29     21.56 o 
  -8  10   2     1539.09     1667.43     97.10 o 
  -6  10   2      488.71      525.90     33.55 o 
  -4  10   2      744.56      929.83     43.28 o 
  -2  10   2      316.63      412.99     45.69 o 
   0  10   2      532.83      435.40     43.06 o 
   2  10   2      254.33      433.64     46.13 o 
   4  10   2      173.62      137.52     35.59 o 
   6  10   2      690.83      827.30     63.27 o 
   8  10   2      308.93      307.99     37.34 o 
  10  10   2      731.86      878.70     66.78 o 
  12  10   2      607.44      630.03     60.63 o 
  14  10   2      200.98      205.62     40.86 o 
  16  10   2      683.85      662.98     66.34 o 
  18  10   2      162.63       95.34     42.62 o 
  20  10   2      135.27      146.74     47.01 o 
  22  10   2        3.57       -1.32     44.37 o 
 -21  11   2      112.51      165.64     49.21 o 
 -19  11   2       93.58      104.57     45.69 o 
 -17  11   2        6.28      -36.47     44.81 o 
 -15  11   2      461.89      474.06     52.28 o 
 -13  11   2      170.45      135.32     41.30 o 
 -11  11   2      202.95      222.68     28.54 o 
  -9  11   2      324.10      371.22     30.91 o 
  -7  11   2       35.42       38.64     32.95 o 
  -5  11   2      701.65      526.34     53.16 o 
  -3  11   2       55.83      120.38     35.15 o 
  -1  11   2      586.88      350.60     43.94 o 
   1  11   2       82.44       81.72     36.03 o 
   3  11   2      413.67      375.21     45.25 o 
   5  11   2      257.49      167.39     38.22 o 
   7  11   2      245.22      183.21     41.30 o 
   9  11   2      445.00      363.78     47.89 o 
  11  11   2       17.80       20.21     39.10 o 
  13  11   2      282.68      256.58     47.01 o 
  15  11   2       31.88       85.67     43.06 o 
  17  11   2      165.89      112.91     46.13 o 
  19  11   2      101.66      190.68     49.21 o 
 -18  12   2       46.61      144.99     47.89 o 
 -16  12   2       98.55       83.92     45.25 o 
 -14  12   2      169.60      168.71     45.25 o 
 -12  12   2      405.91      336.17     34.01 o 
 -10  12   2      445.61      376.92     33.24 o 
  -8  12   2      391.16      334.35     44.81 o 
  -6  12   2      588.55      650.68     61.51 o 
  -4  12   2      245.39      361.15     46.13 o 
  -2  12   2      533.82      569.84     58.87 o 
   0  12   2      452.01      522.83     52.72 o 
   2  12   2      331.45      556.66     59.31 o 
   4  12   2      490.44      408.16     49.21 o 
   6  12   2      381.53      409.92     50.96 o 
   8  12   2      273.82      255.26     47.01 o 
  10  12   2      377.95      302.71     49.21 o 
  12  12   2      300.88      284.70     50.09 o 
  14  12   2      244.92      210.89     50.09 o 
 -11  13   2       22.75       43.50     39.98 o 
  -9  13   2       46.71       65.46     44.37 o 
  -7  13   2       86.31       71.61     40.86 o 
  -5  13   2      131.57      108.08     40.42 o 
  -3  13   2       60.60      124.78     41.30 o 
  -1  13   2       14.14       -0.44     39.54 o 
   1  13   2       82.16       83.92     46.13 o 
   3  13   2       52.00       56.24     42.18 o 
   5  13   2       18.47      194.19     45.69 o 
   7  13   2       66.33       65.02     42.18 o 
   9  13   2       34.61      101.05     45.69 o 
 -35   1   3      207.68      239.19     32.10 o 
 -33   1   3       41.36       34.81     27.94 o 
 -31   1   3      160.90      228.72     22.63 o 
 -29   1   3      689.06      688.73     27.02 o 
 -27   1   3      430.82      468.53     20.01 o 
 -25   1   3     1598.59     1558.58     46.45 o 
 -23   1   3       90.58      133.73     16.49 o 
 -21   1   3      339.81      366.58     21.37 o 
 -19   1   3       82.34       85.55     12.74 o 
 -17   1   3     6586.77     6363.12    156.09 o 
 -15   1   3      650.67      550.89     29.88 o 
 -13   1   3    19540.33    19065.79    558.58 o 
 -11   1   3    11076.60    10648.12    312.38 o 
  -9   1   3      853.60      755.74     23.17 o 
  -7   1   3    26914.41    26041.31    660.73 o 
  -5   1   3     4368.91     4365.62    112.83 o 
  -3   1   3    30550.16    29277.19    896.41 o 
  -1   1   3     3482.06     3246.78    103.07 o 
   1   1   3     2317.44     2136.50     68.59 o 
   3   1   3      364.83      501.53     20.45 o 
   5   1   3       47.76       61.29      9.07 o 
   7   1   3     7630.43     7193.70    216.04 o 
   9   1   3      304.20      276.63     16.41 o 
  11   1   3    23103.26    22755.48    689.86 o 
  13   1   3     6177.93     6217.35    187.48 o 
  15   1   3      486.66      443.87     22.65 o 
  17   1   3     4240.09     3879.73    107.84 o 
  19   1   3     1105.50     1082.19     35.88 o 
  21   1   3     1116.47     1105.07     37.42 o 
  23   1   3       96.20      115.72     15.88 o 
  25   1   3       78.23       82.57     16.35 o 
  27   1   3       22.11        0.00     32.95 o 
 -34   2   3       36.66       55.40     39.76 o 
 -32   2   3      239.67      325.15     30.57 o 
 -30   2   3       67.40       60.53     21.29 o 
 -28   2   3      145.98      175.83     19.66 o 
 -26   2   3      192.42      244.22     19.97 o 
 -24   2   3      353.26      295.01     19.13 o 
 -22   2   3     1253.73     1302.88     39.06 o 
 -20   2   3     3887.10     3754.07     95.29 o 
 -18   2   3       96.93       84.00     12.66 o 
 -16   2   3     2232.26     2100.70     55.12 o 
 -14   2   3      113.27      136.53     11.94 o 
 -12   2   3      105.22       82.31      6.21 o 
 -10   2   3     1204.75     1052.06     25.59 o 
  -8   2   3     5592.34     5382.58    117.82 o 
  -6   2   3     1429.25     1357.99     32.69 o 
  -4   2   3     3590.95     3661.63    119.98 o 
  -2   2   3     6211.59     6398.66    203.37 o 
   0   2   3      105.68      102.89      8.23 o 
   2   2   3    23324.58    24173.43    774.06 o 
   4   2   3     6830.84     7057.89    227.25 o 
   6   2   3     4236.37     4046.51    134.69 o 
   8   2   3     5946.73     5699.71    304.91 o 
  10   2   3      677.67      718.78     44.37 o 
  14   2   3      547.23      512.72     43.06 o 
  16   2   3      404.07      402.89     39.54 o 
  18   2   3       59.40       60.19     27.24 o 
  20   2   3      800.86      717.02     55.36 o 
  22   2   3      898.15      843.78     31.98 o 
  24   2   3       84.00       87.64     16.70 o 
  26   2   3     1070.12     1015.65     40.56 o 
 -33   3   3        6.01      -25.92     42.62 o 
 -31   3   3       88.54      126.45     27.12 o 
 -29   3   3       91.37       97.54     27.01 o 
 -27   3   3      844.39      941.44     35.96 o 
 -25   3   3      491.78      523.51     25.76 o 
 -23   3   3       24.72       36.74     18.26 o 
 -21   3   3     2138.06     2270.44     61.20 o 
 -19   3   3     3078.28     2807.46     72.54 o 
 -17   3   3     4143.66     4394.54    109.66 o 
 -15   3   3     3416.88     3216.22     81.68 o 
 -13   3   3     2407.12     2541.02     58.56 o 
 -11   3   3      733.95      799.91     21.18 o 
  -9   3   3      992.80      947.36     23.78 o 
  -7   3   3     3651.40     3802.30     84.18 o 
  -5   3   3      785.51      787.00     19.20 o 
  -3   3   3    14435.27    15179.64    478.73 o 
  -1   3   3     1345.06     1248.82     43.48 o 
   1   3   3     8160.46     7840.43    252.15 o 
   3   3   3     9562.72     9466.42    307.25 o 
   5   3   3      999.62      912.90     37.99 o 
   7   3   3     7570.32     8080.52    252.38 o 
   9   3   3     4462.26     4261.27    240.76 o 
  11   3   3     1573.08     1680.52     94.46 o 
  13   3   3      346.12      380.48     36.91 o 
  15   3   3      606.31      538.65     50.09 o 
  17   3   3      163.50      147.18     28.56 o 
  19   3   3      170.26      149.38     30.32 o 
  21   3   3     2469.73     2523.64    140.15 o 
  23   3   3        7.22       -1.76     29.00 o 
  25   3   3     1588.48     1594.82     50.05 o 
  27   3   3       46.49       79.96     33.83 o 
 -34   4   3      118.09      115.99     48.77 o 
 -32   4   3      154.81      161.61     35.81 o 
 -30   4   3       72.97      155.52     30.32 o 
 -28   4   3        5.60       25.98     30.10 o 
 -26   4   3       49.01       26.01     23.20 o 
 -24   4   3      131.52      101.05     24.06 o 
 -22   4   3      986.24     1077.07     46.13 o 
 -20   4   3     8992.65     8373.18    251.95 o 
 -18   4   3     3897.67     3776.59    117.59 o 
 -16   4   3    11734.54    10991.46    262.87 o 
 -14   4   3       99.66       98.54     11.11 o 
 -12   4   3     2988.51     2740.50     61.12 o 
 -10   4   3     6354.76     6614.60    146.91 o 
  -8   4   3    12373.53    12727.30    277.86 o 
  -6   4   3     8875.66     9577.00    206.28 o 
  -4   4   3    12204.04    12844.47    277.20 o 
  -2   4   3     8578.28     9014.22    287.28 o 
   0   4   3      153.64      122.02     11.50 o 
   2   4   3    24508.02    24662.19    782.18 o 
   4   4   3     5347.43     5513.30    176.38 o 
   6   4   3     5186.38     4897.71    162.67 o 
   8   4   3    10936.84    10914.38    578.63 o 
  10   4   3      312.40      354.12     35.15 o 
  12   4   3     8221.72     8252.79    425.73 o 
  14   4   3      670.57      651.12     51.40 o 
  16   4   3     5013.55     4741.49    248.23 o 
  18   4   3      413.83      439.35     44.37 o 
  20   4   3     1067.36     1022.37     70.74 o 
  22   4   3     3492.79     3365.88    179.26 o 
  24   4   3      593.84      577.75     59.31 o 
  26   4   3     1186.81     1148.47     79.52 o 
 -33   5   3      107.87      165.58     33.58 o 
 -31   5   3       34.53      -26.11     30.01 o 
 -29   5   3      131.87       66.55     29.02 o 
 -27   5   3       52.57       68.47     33.17 o 
 -25   5   3      227.47      207.53     51.84 o 
 -23   5   3      979.10     1005.61     45.02 o 
 -21   5   3       17.13       14.59     20.19 o 
 -19   5   3      228.76      299.04     27.90 o 
 -17   5   3     2085.71     1864.36     62.75 o 
 -15   5   3      818.67      776.63     34.11 o 
 -13   5   3      958.06      980.87     32.58 o 
 -11   5   3     1048.20     1026.53     31.61 o 
  -9   5   3      526.05      503.46     20.08 o 
  -7   5   3     2476.15     2636.85     69.69 o 
  -5   5   3     3815.02     3801.94     99.64 o 
  -3   5   3     1041.20     1192.37     44.70 o 
  -1   5   3     4351.18     4477.51    157.04 o 
   1   5   3     2695.50     2578.92     89.60 o 
   3   5   3     1200.80     1373.61     48.24 o 
   5   5   3     1740.78     1772.56    107.42 o 
   7   5   3      963.77     1001.28     59.75 o 
   9   5   3     1259.68     1273.68     73.81 o 
  11   5   3     1016.60      876.95     62.83 o 
  13   5   3     1974.32     1940.18    102.81 o 
  15   5   3       35.90       25.92     25.92 o 
  17   5   3      114.91      143.23     29.44 o 
  19   5   3      710.73      728.01     57.12 o 
  21   5   3       86.57       43.06     30.32 o 
  23   5   3      128.26      155.53     36.03 o 
  25   5   3      304.93      223.19     40.86 o 
  27   5   3       52.97       41.30     36.91 o 
 -32   6   3        3.09       -1.00     30.40 o 
 -30   6   3       81.77      123.02     31.79 o 
 -28   6   3      101.05      107.90     29.98 o 
 -26   6   3        6.13       -0.01     26.22 o 
 -24   6   3      182.41      166.55     26.09 o 
 -22   6   3      209.79      241.77     26.24 o 
 -20   6   3       96.19       75.92     21.43 o 
 -18   6   3      686.61      701.49     34.17 o 
 -16   6   3      640.13      687.42     32.90 o 
 -14   6   3      591.04      565.25     31.65 o 
 -12   6   3     5418.45     5547.31    140.55 o 
 -10   6   3     5549.16     5576.63    146.28 o 
  -8   6   3     3903.33     3896.36    100.35 o 
  -6   6   3     5364.01     5391.19    136.87 o 
  -4   6   3      179.43      262.74     20.61 o 
  -2   6   3     5509.03     5894.97    147.85 o 
   0   6   3     1205.99     1203.08     47.68 o 
   2   6   3     6096.40     6474.96    206.45 o 
   4   6   3     1772.38     1742.72     64.17 o 
   6   6   3     6783.58     6887.72    337.42 o 
   8   6   3     1402.00     1490.72     84.79 o 
  10   6   3     1947.22     1994.66    109.84 o 
  12   6   3     4584.98     4444.05    221.43 o 
  16   6   3     3651.81     3528.88    185.85 o 
  18   6   3      288.28      313.70     37.34 o 
  20   6   3      163.48      165.64     33.83 o 
  22   6   3       11.12       60.19     33.39 o 
  24   6   3       51.29       14.50     34.71 o 
  26   6   3       27.56       58.43     37.34 o 
 -29   7   3       34.92       64.34     30.64 o 
 -27   7   3      135.71      147.53     32.95 o 
 -25   7   3      641.63      591.05     36.49 o 
 -23   7   3      266.11      326.22     30.13 o 
 -21   7   3       36.29       10.98     23.61 o 
 -19   7   3      478.71      486.51     83.70 o 
 -17   7   3      858.73      847.51     54.92 o 
 -15   7   3      583.09      597.63     33.70 o 
 -13   7   3     1421.46     1359.38     50.45 o 
 -11   7   3      275.26      327.93     18.51 o 
  -9   7   3      743.85      710.48     27.16 o 
  -7   7   3     2308.57     2318.10     64.76 o 
  -5   7   3      486.64      504.84     22.24 o 
  -3   7   3     1273.48     1302.96     38.43 o 
  -1   7   3     2453.76     2305.55     64.53 o 
   1   7   3     1329.83     1353.96     52.54 o 
   3   7   3      467.93      528.28     29.83 o 
   5   7   3     2262.77     2107.13    126.53 o 
   7   7   3      341.30      382.24     40.42 o 
   9   7   3      384.10      379.16     43.06 o 
  11   7   3      550.68      533.81     50.09 o 
  13   7   3      495.91      499.98     47.01 o 
  15   7   3       18.32      -27.68     29.44 o 
  17   7   3       82.36       33.39     30.75 o 
  19   7   3      245.21      219.24     39.54 o 
  21   7   3        7.67        0.00     33.39 o 
  23   7   3      316.65      329.07     47.45 o 
  25   7   3       67.65       79.08     44.37 o 
 -28   8   3       55.67       61.10     33.20 o 
 -26   8   3       30.79       38.95     34.93 o 
 -24   8   3      535.72      481.39     34.94 o 
 -22   8   3       60.24       51.54     26.36 o 
 -20   8   3      347.87      353.27     29.49 o 
 -18   8   3       74.68       79.93     23.58 o 
 -16   8   3      268.29      233.17     24.64 o 
 -14   8   3      852.61      947.68     61.95 o 
 -12   8   3     2764.65     2728.68     75.35 o 
 -10   8   3     2849.72     2579.15     72.98 o 
  -8   8   3     4266.05     4235.83    114.44 o 
  -6   8   3     2555.46     2458.67     67.23 o 
  -4   8   3     1975.60     1733.28     53.22 o 
  -2   8   3     2626.01     2721.79     73.79 o 
   0   8   3     2039.69     1722.21     51.92 o 
   2   8   3      771.44      866.36     38.19 o 
   4   8   3     2361.95     2237.18    133.56 o 
   6   8   3      837.85      883.98     59.31 o 
   8   8   3     1208.85     1200.75     77.33 o 
  10   8   3     1938.44     1889.65    115.11 o 
  12   8   3     1473.77     1548.28     93.58 o 
  14   8   3     2222.43     1912.50    114.23 o 
  16   8   3     1184.55     1142.75     77.77 o 
  18   8   3      385.98      378.28     46.13 o 
  20   8   3      309.52      287.78     47.45 o 
  22   8   3        3.34      -12.74     37.34 o 
  24   8   3       29.53       -8.79     41.74 o 
 -27   9   3      178.90      172.89     34.64 o 
 -25   9   3      145.66       89.69     32.14 o 
 -23   9   3      106.77      133.37     30.71 o 
 -21   9   3      735.12      713.13     43.02 o 
 -19   9   3      159.62      207.12     27.77 o 
 -17   9   3      566.25      516.28     32.15 o 
 -15   9   3      687.52      718.75     37.76 o 
 -13   9   3      242.69      293.16     25.27 o 
 -11   9   3      125.75      151.28     29.96 o 
  -9   9   3      314.76      405.96     20.89 o 
  -7   9   3      618.39      711.70     34.91 o 
  -5   9   3       16.76       -2.07     13.59 o 
  -3   9   3     1239.09     1462.97     43.61 o 
  -1   9   3      144.88      329.57     18.41 o 
   1   9   3     2407.94     2470.28     69.40 o 
   3   9   3     1209.34     1334.31     83.48 o 
   5   9   3      387.35      373.45     42.62 o 
   7   9   3     1774.91     1945.01    112.03 o 
   9   9   3      267.59      238.13     37.78 o 
  11   9   3      157.47      158.17     36.47 o 
  13   9   3       96.32       36.91     35.59 o 
  15   9   3       14.13       43.94     36.47 o 
  17   9   3      134.49      125.22     38.66 o 
  19   9   3       18.63       61.51     39.54 o 
  21   9   3      234.16      226.71     45.69 o 
 -24  10   3      139.22      162.70     32.37 o 
 -22  10   3      245.34      236.06     31.84 o 
 -20  10   3       98.24      184.32     29.47 o 
 -18  10   3      143.83      161.57     27.46 o 
 -16  10   3        8.17       -5.82     24.06 o 
 -14  10   3      441.10      407.15     29.59 o 
 -12  10   3       98.04       93.92     23.00 o 
 -10  10   3      901.97      763.89     32.66 o 
  -8  10   3      386.78      263.09     20.38 o 
  -6  10   3      428.96      414.65     50.53 o 
  -4  10   3      859.02      755.54     36.52 o 
  -2  10   3       79.91      101.46     22.00 o 
   0  10   3     1040.43     1014.02     72.05 o 
   2  10   3      598.97      714.83     58.43 o 
   4  10   3      428.66      360.71     42.18 o 
   6  10   3      859.47      766.23     59.75 o 
   8  10   3      302.96      173.98     38.66 o 
  10  10   3      521.50      349.72     46.57 o 
  12  10   3      115.36       62.39     38.22 o 
  14  10   3      447.80      391.90     50.96 o 
  16  10   3       82.70       79.52     40.86 o 
  18  10   3      135.19      195.07     46.13 o 
  20  10   3       19.68      -52.28     43.50 o 
 -21  11   3      167.65      160.64     33.09 o 
 -19  11   3      186.68      160.53     31.15 o 
 -17  11   3      185.42      260.72     30.34 o 
 -15  11   3      228.96      317.65     47.45 o 
 -13  11   3       46.82      142.79     41.30 o 
 -11  11   3      240.92      364.87     31.48 o 
  -9  11   3      134.16      137.39     25.74 o 
  -7  11   3      366.98      408.49     67.88 o 
  -5  11   3      191.79      257.81     27.83 o 
  -3  11   3      437.20      393.18     29.65 o 
  -1  11   3      397.75      443.75     47.45 o 
   1  11   3      470.37      458.68     50.09 o 
   3  11   3      543.91      645.85     60.63 o 
   5  11   3      190.43      213.09     42.18 o 
   7  11   3      306.27      512.28     53.16 o 
   9  11   3      103.43      132.24     39.98 o 
  11  11   3       85.01      188.48     44.81 o 
  13  11   3       14.39       49.21     41.74 o 
  15  11   3      144.81      176.18     46.57 o 
  17  11   3       61.95      115.11     47.45 o 
 -16  12   3        7.42       57.99     45.25 o 
 -14  12   3       51.00       61.07     43.06 o 
 -12  12   3       78.75      155.09     43.06 o 
 -10  12   3       67.48       77.46     27.15 o 
  -8  12   3       78.44      170.00     30.13 o 
  -6  12   3       63.74       74.99     27.21 o 
  -4  12   3      200.33      150.70     40.42 o 
  -2  12   3        3.06      120.38     39.98 o 
   0  12   3      352.70      175.30     42.18 o 
   2  12   3       78.64      137.52     41.74 o 
   4  12   3      187.97       84.36     40.86 o 
   6  12   3       78.61       88.31     41.30 o 
   8  12   3       38.79      126.97     43.94 o 
  10  12   3       62.01       59.75     42.62 o 
  12  12   3       37.30      150.26     47.01 o 
  -9  13   3       98.88      114.67     45.25 o 
  -7  13   3       30.77      -17.57     39.10 o 
  -5  13   3       95.10      153.33     43.50 o 
  -3  13   3      112.35      163.88     44.37 o 
  -1  13   3      176.19      145.43     45.25 o 
   1  13   3      200.09      134.00     45.25 o 
   3  13   3      167.46      182.33     50.53 o 
   5  13   3      265.47      205.62     49.21 o 
 -34   0   4       92.89      174.42     43.06 o 
 -32   0   4       14.00       31.95     25.15 o 
 -30   0   4       86.97      131.80     26.81 o 
 -28   0   4       32.43       94.95     38.00 o 
 -26   0   4     2035.37     2059.16     71.60 o 
 -24   0   4      554.46      503.94     43.06 o 
 -22   0   4     1100.50     1049.61     60.63 o 
 -20   0   4     7271.99     7030.51    299.64 o 
 -18   0   4     2458.88     2134.37     97.98 o 
 -16   0   4     2541.06     2544.29    113.35 o 
 -14   0   4     6023.53     6406.19    271.08 o 
 -12   0   4      641.43      682.45     27.03 o 
 -10   0   4    15887.23    16330.27    680.56 o 
  -8   0   4     1480.29     1477.10     65.02 o 
   8   0   4    15471.66    17962.49    526.50 o 
  10   0   4      240.54      228.92     15.82 o 
  12   0   4     2187.75     2107.20     71.98 o 
  14   0   4      805.02      860.06     36.77 o 
  16   0   4     4571.02     4234.23    135.08 o 
  18   0   4      254.87      228.44     20.26 o 
  20   0   4     2045.52     1910.98     66.30 o 
  22   0   4     1158.02     1214.65     47.86 o 
  24   0   4       19.93       27.24     29.88 o 
  26   0   4     1206.40     1301.36     90.07 o 
  28   0   4      655.83      605.43     61.07 o 
 -35   1   4      186.96      234.48     41.52 o 
 -33   1   4       62.73       94.55     29.22 o 
 -31   1   4       52.03       40.77     19.40 o 
 -29   1   4      309.05      265.12     19.45 o 
 -27   1   4      123.23      105.40     19.14 o 
 -25   1   4      139.03       84.62     18.17 o 
 -23   1   4      466.73      438.27     31.54 o 
 -21   1   4      225.25      190.52     16.18 o 
 -19   1   4      720.76      768.87     39.54 o 
 -17   1   4     2315.91     2159.53     69.90 o 
 -15   1   4      550.88      496.21     25.47 o 
 -13   1   4      153.18      199.08     14.07 o 
 -11   1   4     2528.34     2532.31     65.56 o 
  -9   1   4     5516.89     5825.93    148.56 o 
  -7   1   4     2969.26     3151.10     67.30 o 
  -5   1   4     5070.09     5016.64    149.97 o 
  -3   1   4       63.74       84.72      8.75 o 
  -1   1   4     3540.15     3824.86    120.04 o 
   1   1   4     1347.46     1504.05     47.73 o 
   3   1   4     5206.30     5411.93    169.78 o 
   5   1   4     2166.15     2023.61     68.09 o 
   7   1   4     3414.77     3655.21    113.39 o 
   9   1   4       69.23       63.38     13.51 o 
  11   1   4      517.94      577.32     27.19 o 
  13   1   4     3310.29     3324.63    105.27 o 
  15   1   4      173.46      167.00     17.63 o 
  17   1   4     1164.83     1183.74     38.85 o 
  19   1   4       22.95       30.14     17.46 o 
  21   1   4       13.54       13.62     15.19 o 
  23   1   4        2.94        5.74     16.06 o 
  25   1   4      102.74       84.58     17.43 o 
  27   1   4       36.90       20.89     24.97 o 
 -34   2   4       14.95       25.61     30.53 o 
 -32   2   4       10.80      -21.44     26.26 o 
 -30   2   4       16.42       94.99     30.57 o 
 -28   2   4       13.40       30.69     20.26 o 
 -26   2   4       12.99       24.08     18.11 o 
 -24   2   4      179.73      257.91     19.73 o 
 -22   2   4      185.50      131.06     16.71 o 
 -20   2   4     2020.69     2049.92     55.63 o 
 -18   2   4      137.68      143.27     19.46 o 
 -16   2   4     2349.25     2148.88     56.56 o 
 -14   2   4      460.11      415.38     18.65 o 
 -12   2   4     1629.77     1723.55     44.63 o 
 -10   2   4     7394.67     7555.84    164.37 o 
  -8   2   4      482.99      400.10     15.83 o 
  -6   2   4    14006.24    14448.17    367.13 o 
  -4   2   4     1000.08     1008.75     60.63 o 
  -2   2   4     8090.96     8162.28    414.31 o 
   0   2   4     3790.43     3789.85    193.75 o 
   2   2   4     3654.11     3577.28    119.81 o 
   4   2   4     7669.26     7359.47    238.86 o 
   6   2   4      298.63      211.33     23.73 o 
   8   2   4     3723.02     3775.79    199.47 o 
  10   2   4        4.61       25.48     21.09 o 
  12   2   4     3319.16     3325.02    172.23 o 
  14   2   4     1018.23      977.56     67.66 o 
  16   2   4     2300.91     2303.96    123.02 o 
  18   2   4     1637.93     1764.88    101.49 o 
  20   2   4      358.90      357.20     20.00 o 
  22   2   4      430.46      473.68     25.70 o 
  24   2   4       34.95       57.75     17.06 o 
  26   2   4      129.65      115.25     19.46 o 
  28   2   4       21.78       72.49     38.66 o 
 -33   3   4       81.43       42.26     30.06 o 
 -31   3   4      131.37      161.14     34.71 o 
 -29   3   4      717.43      671.76     40.34 o 
 -27   3   4       46.23       54.71     25.62 o 
 -25   3   4     1113.06     1096.87     47.15 o 
 -23   3   4      135.14      134.10     35.59 o 
 -21   3   4       95.27       93.30     16.04 o 
 -19   3   4      449.72      519.67     23.75 o 
 -17   3   4      793.75      759.28     26.40 o 
 -15   3   4     2500.57     2308.05     60.70 o 
 -13   3   4     1114.26     1113.65     31.75 o 
 -11   3   4     8463.09     8055.80    176.47 o 
  -9   3   4      230.45      249.73     10.95 o 
  -7   3   4     6684.78     6391.01    139.83 o 
  -5   3   4     5748.66     5727.08    189.85 o 
  -3   3   4     1104.74     1018.09     38.27 o 
  -1   3   4     5268.21     5159.22    171.08 o 
   1   3   4      865.69      838.72     42.62 o 
   3   3   4     1490.17     1320.00     46.66 o 
   5   3   4      662.00      748.66     30.67 o 
   7   3   4     7133.82     6761.19    346.21 o 
   9   3   4     2806.51     2404.57    134.44 o 
  11   3   4     2818.24     2797.79    148.94 o 
  13   3   4     4462.21     4152.75    220.12 o 
  15   3   4      162.38      119.50     28.56 o 
  17   3   4      836.97      835.21     63.71 o 
  19   3   4      989.66      922.20     68.10 o 
  21   3   4      216.73      168.71     35.59 o 
  23   3   4       90.82       69.86     34.27 o 
  25   3   4       61.04       53.68     17.80 o 
  27   3   4      319.29      315.00     23.95 o 
 -32   4   4      188.98      224.20     33.62 o 
 -30   4   4      167.28      190.01     29.96 o 
 -28   4   4      213.95      280.80     30.32 o 
 -26   4   4      189.18      133.50     25.70 o 
 -24   4   4       67.92       77.01     23.11 o 
 -22   4   4      199.85      247.79     29.88 o 
 -20   4   4      290.02      302.41     38.66 o 
 -18   4   4     1674.77     1720.90     86.55 o 
 -16   4   4      483.79      544.03     29.66 o 
 -14   4   4     1245.10     1231.91     46.60 o 
 -12   4   4      296.88      312.09     30.32 o 
 -10   4   4     5218.30     5378.59    139.48 o 
  -6   4   4     1742.80     1945.22     43.81 o 
  -4   4   4     2079.47     2145.80    104.13 o 
  -2   4   4      218.65      279.25     16.73 o 
   0   4   4     1028.41      957.84     42.18 o 
   2   4   4      978.82      883.15     51.62 o 
   4   4   4      457.39      413.96     20.95 o 
   6   4   4     2488.33     2305.28    125.22 o 
   8   4   4     1566.37     1702.05     94.90 o 
  10   4   4      847.85      818.51     61.51 o 
  12   4   4     1376.32     1439.32     87.43 o 
  14   4   4     1861.94     1807.93    111.60 o 
  16   4   4      471.88      430.13     46.57 o 
  18   4   4      460.75      584.34     51.40 o 
  20   4   4      238.70      186.29     35.59 o 
  22   4   4       12.78       24.16     32.51 o 
  24   4   4      361.57      312.38     45.25 o 
  26   4   4        5.66       24.55     17.88 o 
 -31   5   4      350.97      432.70     38.34 o 
 -29   5   4      214.83      178.98     30.33 o 
 -27   5   4       92.06       69.73     26.36 o 
 -25   5   4     1431.78     1339.93     54.98 o 
 -23   5   4      120.68       92.14     23.61 o 
 -21   5   4      671.03      598.66     34.79 o 
 -19   5   4      402.29      351.93     25.32 o 
 -17   5   4      456.52      444.28     26.40 o 
 -15   5   4     1503.59     1583.12     53.11 o 
 -13   5   4      844.23      830.02     35.21 o 
 -11   5   4     3996.68     3855.18    100.62 o 
  -9   5   4      236.33      238.97     13.99 o 
  -7   5   4     5390.06     5181.10    134.29 o 
  -5   5   4     4905.93     4951.64    128.58 o 
  -3   5   4     1788.64     1687.77     58.21 o 
  -1   5   4    11655.68    11452.77    367.82 o 
   1   5   4      182.24      240.77     15.94 o 
   3   5   4     3882.51     3943.68    127.30 o 
   5   5   4      481.78      581.26     46.57 o 
   7   5   4     2363.21     2421.27    126.09 o 
   9   5   4     1774.14     1741.15     96.22 o 
  11   5   4     1505.53     1468.75     92.70 o 
  13   5   4     1014.54      959.11     66.78 o 
  15   5   4      247.67      207.81     35.15 o 
  17   5   4      682.89      595.32     56.68 o 
  19   5   4       24.96       15.38     31.19 o 
  21   5   4      491.48      491.20     49.65 o 
  23   5   4       99.74      144.99     37.34 o 
  25   5   4       22.03       18.89     36.47 o 
 -30   6   4      202.17      251.12     37.56 o 
 -28   6   4      245.30      216.83     31.19 o 
 -26   6   4       84.98       97.97     27.79 o 
 -24   6   4      223.88      242.72     28.11 o 
 -22   6   4      935.72      804.17     46.57 o 
 -20   6   4      125.64      118.32     22.65 o 
 -18   6   4      136.30      157.19     22.20 o 
 -16   6   4       71.22       85.35     20.16 o 
 -14   6   4      704.64      650.59     33.03 o 
 -12   6   4     1003.16     1026.77     60.63 o 
 -10   6   4      136.05      188.62     14.40 o 
  -6   6   4      559.06      705.56     25.13 o 
  -4   6   4     1016.80      896.35     30.73 o 
  -2   6   4      718.32      683.15     34.27 o 
   0   6   4      104.82      138.15     16.01 o 
   2   6   4     1686.03     1727.10     61.96 o 
   4   6   4     3212.97     3117.64    169.59 o 
   6   6   4      392.75      406.40     43.94 o 
   8   6   4     1053.18      996.01     71.61 o 
  12   6   4      162.99      202.98     33.83 o 
  14   6   4      669.76      608.06     54.48 o 
  16   6   4      689.94      720.10     62.83 o 
  18   6   4       68.02       60.19     32.95 o 
  20   6   4       37.16       60.19     35.59 o 
  22   6   4        4.19       14.50     36.47 o 
  24   6   4       33.77       68.10     39.54 o 
 -29   7   4       77.65       80.11     35.81 o 
 -27   7   4      414.22      435.84     35.56 o 
 -25   7   4      591.74      681.58     41.50 o 
 -23   7   4      310.17      270.42     29.98 o 
 -21   7   4     1310.25     1295.35     53.12 o 
 -19   7   4     1690.71     1685.21     62.13 o 
 -17   7   4      248.71      220.68     24.23 o 
 -15   7   4     1942.18     1826.17     61.35 o 
 -13   7   4      136.11      135.65     20.13 o 
 -11   7   4      791.57      776.47     33.31 o 
  -9   7   4      398.82      367.13     20.15 o 
  -7   7   4      400.20      425.74     21.75 o 
  -5   7   4     1102.75     1034.60     40.02 o 
  -3   7   4     1649.98     1722.93     49.20 o 
  -1   7   4     2622.99     3015.94     99.19 o 
   1   7   4     2172.78     1886.04     74.47 o 
   3   7   4     5433.39     5531.00    282.06 o 
   5   7   4     1812.64     1899.32    111.60 o 
   7   7   4     1771.32     1760.92    101.49 o 
   9   7   4     1304.97     1287.30     83.04 o 
  11   7   4      305.52      303.15     37.78 o 
  13   7   4      112.58      120.82     32.95 o 
  15   7   4       36.76        1.32     31.19 o 
  17   7   4       37.49       28.12     33.39 o 
  19   7   4       77.79       55.36     38.66 o 
  21   7   4      160.56      185.41     41.74 o 
  23   7   4      186.48      164.32     42.62 o 
 -28   8   4       98.04      123.49     32.62 o 
 -26   8   4       34.31       -9.87     65.68 o 
 -24   8   4      157.97      136.97     30.28 o 
 -22   8   4      241.27      290.94     31.89 o 
 -20   8   4       93.58       60.27     25.56 o 
 -18   8   4      412.39      480.84     31.39 o 
 -16   8   4      609.42      629.01     35.97 o 
 -14   8   4       34.37       21.61     21.14 o 
 -12   8   4      291.96      335.66     43.72 o 
 -10   8   4     1903.24     2005.25     56.74 o 
  -8   8   4      151.99      128.07     16.28 o 
  -6   8   4     1725.45     1788.97     50.57 o 
  -4   8   4      453.54      435.06     21.78 o 
  -2   8   4      803.77      839.37     28.81 o 
   0   8   4      958.93     1006.77     42.62 o 
   2   8   4      949.52     1020.61     66.78 o 
   4   8   4     1216.70     1311.91     82.16 o 
   6   8   4      661.95      747.78     54.92 o 
   8   8   4      419.55      521.95     50.09 o 
  10   8   4      104.54      114.23     33.83 o 
  12   8   4      611.25      701.65     57.56 o 
  14   8   4      236.35      257.90     40.42 o 
  16   8   4      775.38      768.43     65.90 o 
  18   8   4      233.35      206.06     42.18 o 
  20   8   4       99.13      163.88     43.06 o 
  22   8   4       61.83       41.30     40.86 o 
 -25   9   4       41.95       31.12     31.36 o 
 -23   9   4      173.88      239.27     32.58 o 
 -21   9   4      373.15      304.53     33.24 o 
 -19   9   4      268.70      283.91     30.06 o 
 -17   9   4      654.62      678.82     39.50 o 
 -15   9   4      551.47      510.13     31.62 o 
 -13   9   4      892.40      792.59     58.87 o 
 -11   9   4      241.59      257.39     24.60 o 
  -9   9   4      506.73      435.82     43.06 o 
  -7   9   4       93.98      132.14     16.97 o 
  -5   9   4      616.29      694.15     48.26 o 
  -3   9   4      726.74      629.45     28.01 o 
  -1   9   4      666.14      539.81     26.06 o 
   1   9   4     1403.09     1370.00     56.02 o 
   3   9   4      108.94      149.82     35.15 o 
   5   9   4      395.47      351.92     43.06 o 
   7   9   4      810.12      732.40     64.58 o 
   9   9   4      334.59      299.20     43.06 o 
  11   9   4      244.91      257.02     41.74 o 
  13   9   4       42.11       18.45     36.03 o 
  15   9   4       54.08       79.08     37.78 o 
  17   9   4       33.15       53.60     39.98 o 
  19   9   4      150.82      154.21     45.69 o 
 -22  10   4      123.85      100.80     32.77 o 
 -20  10   4       22.36       36.66     37.13 o 
 -18  10   4       33.79       -6.18     26.84 o 
 -16  10   4      108.14      125.50     26.40 o 
 -14  10   4      223.69      221.55     36.69 o 
 -12  10   4      317.47      295.15     27.86 o 
 -10  10   4      439.60      378.60     37.13 o 
  -8  10   4      293.86      332.53     21.60 o 
  -6  10   4      980.57     1046.09     36.02 o 
  -4  10   4      173.40      167.91     18.53 o 
  -2  10   4      630.30      813.69     32.16 o 
   0  10   4       96.47      149.00     22.88 o 
   2  10   4      285.04      223.34     23.22 o 
   4  10   4       44.90      105.44     36.03 o 
   6  10   4       38.08       27.24     35.59 o 
   8  10   4      451.25      546.99     53.60 o 
  10  10   4      138.77       65.46     38.66 o 
  12  10   4      359.03      363.34     48.77 o 
  14  10   4      192.95      189.36     44.81 o 
  16  10   4      110.96       97.10     42.62 o 
 -19  11   4      110.00      190.59     36.47 o 
 -17  11   4       85.63      101.30     28.25 o 
 -15  11   4       15.08       36.90     28.08 o 
 -13  11   4      326.78      335.49     34.05 o 
 -11  11   4       48.62       17.32     24.06 o 
  -9  11   4      214.13      239.27     22.34 o 
  -7  11   4      162.23      180.57     39.10 o 
  -5  11   4       47.93       22.43     25.27 o 
  -3  11   4      261.05      277.49     29.16 o 
  -1  11   4       74.88      136.64     39.10 o 
   1  11   4      407.38      258.78     43.94 o 
   3  11   4       16.83       -9.67     37.78 o 
   5  11   4      329.40      247.79     44.81 o 
   7  11   4       72.41       51.84     38.66 o 
   9  11   4      129.21       99.73     40.86 o 
  11  11   4      109.25       80.84     42.18 o 
  13  11   4       39.13       21.97     41.74 o 
 -14  12   4      130.75      112.47     45.25 o 
 -12  12   4      139.92       94.90     47.89 o 
 -10  12   4      242.69      313.26     46.57 o 
  -8  12   4      272.39      242.56     68.10 o 
  -6  12   4      285.73      243.11     49.65 o 
  -4  12   4      379.82      432.02     48.33 o 
  -2  12   4      201.87      298.32     50.96 o 
   0  12   4      278.15      254.82     46.57 o 
   2  12   4      151.71      224.07     47.89 o 
   4  12   4      113.44      240.76     47.45 o 
   6  12   4      251.70      210.45     49.21 o 
   8  12   4      203.79      218.80     48.33 o 
 -33   1   5      169.06      213.11     23.80 o 
 -31   1   5       74.29       90.99     20.83 o 
 -29   1   5      369.89      422.98     26.38 o 
 -27   1   5      753.54      719.32     50.46 o 
 -25   1   5      217.05      249.54     23.09 o 
 -23   1   5      408.35      388.03     21.37 o 
 -21   1   5      511.96      559.67     32.45 o 
 -19   1   5      388.91      447.23     32.29 o 
 -17   1   5      373.81      426.24     24.63 o 
 -15   1   5     4784.30     4880.54    147.88 o 
 -13   1   5       44.60       81.44     13.82 o 
 -11   1   5    10226.82     9823.05    288.92 o 
  -9   1   5     2765.90     2577.57     68.78 o 
  -7   1   5     2650.24     2483.96     55.54 o 
  -5   1   5    14339.94    14122.62    423.01 o 
  -3   1   5     1194.91     1278.09     44.06 o 
  -1   1   5     6886.42     7033.68    212.47 o 
   1   1   5      200.25      209.40     15.16 o 
   3   1   5     2598.24     2597.04     84.59 o 
   5   1   5      135.74      129.27     15.52 o 
   7   1   5      737.98      729.54     31.41 o 
   9   1   5     3924.85     3927.57    123.20 o 
  11   1   5       25.00       10.75     15.52 o 
  13   1   5     4647.28     4629.60    123.68 o 
  15   1   5      477.38      441.96     18.75 o 
  17   1   5      490.43      512.28     25.41 o 
  19   1   5     1307.77     1292.72     43.90 o 
  21   1   5      229.43      183.32     20.15 o 
  23   1   5      197.79      192.40     20.84 o 
  25   1   5        1.89       -9.55     18.34 o 
 -32   2   5       47.37        9.87     29.02 o 
 -30   2   5      107.34      131.29     28.46 o 
 -28   2   5      179.39      205.30     28.05 o 
 -26   2   5      338.74      476.05     32.31 o 
 -24   2   5      521.25      531.97     25.97 o 
 -22   2   5      328.55      239.60     18.59 o 
 -20   2   5      730.77      783.70     29.76 o 
 -18   2   5     1742.82     1736.44     48.52 o 
 -16   2   5      143.57      153.27     14.20 o 
 -14   2   5      594.92      592.73     22.36 o 
 -12   2   5       64.96       87.44     13.18 o 
 -10   2   5      358.83      356.34     16.27 o 
  -8   2   5      845.13      708.24     43.94 o 
  -6   2   5     1430.14     1478.86     83.04 o 
  -4   2   5      433.55      551.39     42.62 o 
  -2   2   5     4873.84     4522.25    238.57 o 
   0   2   5     4987.66     4857.48    250.87 o 
   2   2   5       47.17      100.17     21.53 o 
   4   2   5     5798.40     5808.23    296.56 o 
   6   2   5     1395.57     1424.38     81.28 o 
   8   2   5      600.19      597.96     49.21 o 
  10   2   5      414.66      419.14     43.06 o 
  12   2   5      147.49       93.14     28.56 o 
  14   2   5      166.25      101.93     30.32 o 
  16   2   5      164.90      154.21     32.51 o 
  18   2   5       31.51       22.91     15.63 o 
  20   2   5       62.99       73.06     16.83 o 
  22   2   5      348.23      334.75     21.98 o 
  24   2   5      271.36      229.92     21.78 o 
  26   2   5       47.21       22.57     23.96 o 
 -33   3   5        7.74       32.65     31.21 o 
 -31   3   5        1.60        3.01     30.26 o 
 -29   3   5      160.47      192.08     30.13 o 
 -27   3   5       27.13        3.59     24.39 o 
 -25   3   5      762.67      780.23     40.67 o 
 -23   3   5      379.97      340.18     26.87 o 
 -21   3   5        1.72      -11.67     19.88 o 
 -19   3   5     1907.96     1981.69    115.55 o 
 -17   3   5     1016.54      884.80     37.74 o 
 -15   3   5     2827.82     3063.36     78.12 o 
 -13   3   5      797.03      815.72     27.02 o 
 -11   3   5     2029.37     2128.25     55.11 o 
  -9   3   5      278.37      276.73     12.29 o 
  -7   3   5     1259.93     1313.23     32.23 o 
  -5   3   5     2015.73     2223.21     78.17 o 
  -3   3   5      624.52      669.78     27.39 o 
  -1   3   5     5309.99     5126.97    168.13 o 
   1   3   5      349.79      311.28     19.52 o 
   3   3   5     2265.59     2216.97    113.79 o 
   5   3   5     2400.12     2390.07    125.65 o 
   7   3   5      323.38      244.28     30.32 o 
   9   3   5     1999.61     2159.42    116.43 o 
  11   3   5      542.35      505.25     46.57 o 
  13   3   5      815.93      802.70     58.43 o 
  15   3   5       40.84       30.32     29.00 o 
  17   3   5      224.94      141.47     34.71 o 
  19   3   5       48.29       54.04     33.39 o 
  21   3   5       65.50       61.95     36.03 o 
  23   3   5      737.38      754.35     38.93 o 
  25   3   5       27.82       19.88     19.04 o 
 -32   4   5      165.48      180.37     33.31 o 
 -30   4   5      137.49      126.51     55.36 o 
 -28   4   5       13.49       17.32     26.70 o 
 -26   4   5      176.81      229.56     27.96 o 
 -24   4   5       14.51       21.55     23.14 o 
 -22   4   5      118.29       77.20     22.83 o 
 -20   4   5     1570.54     1583.96     58.25 o 
 -18   4   5     4429.56     4220.49    131.41 o 
 -16   4   5     4921.22     4655.54    142.90 o 
 -14   4   5     4858.79     4468.23    137.16 o 
 -12   4   5      165.80      221.20     18.30 o 
 -10   4   5     2314.40     2186.05     59.73 o 
  -8   4   5     1891.97     1935.69     54.30 o 
  -6   4   5     5136.05     5297.89    137.28 o 
  -4   4   5      301.87      309.21     20.08 o 
  -2   4   5     9124.37     9016.34    285.91 o 
   0   4   5     3362.15     3448.63    110.71 o 
   2   4   5      701.54      705.60     51.84 o 
   4   4   5     8885.63     8490.92    431.00 o 
   6   4   5      878.23      964.38     59.31 o 
   8   4   5     1941.10     1825.07    109.40 o 
  10   4   5     2714.68     2622.93    150.70 o 
  12   4   5      330.68      328.20     34.71 o 
  14   4   5     2705.31     2548.68    141.03 o 
  16   4   5      298.63      360.27     40.86 o 
  18   4   5      763.54      755.69     61.95 o 
  20   4   5       13.58       10.54     33.39 o 
  22   4   5      727.43      638.38     62.39 o 
  24   4   5      755.07      725.37     65.90 o 
 -31   5   5       63.92      107.82     58.65 o 
 -29   5   5      150.28      157.39     49.65 o 
 -27   5   5      301.52      299.75     31.98 o 
 -25   5   5      190.52      222.63     32.95 o 
 -23   5   5      248.45      221.00     26.07 o 
 -21   5   5      405.70      395.40     27.79 o 
 -19   5   5      106.83       85.87     21.53 o 
 -17   5   5      375.00      458.85     27.79 o 
 -15   5   5     1235.14     1034.26     41.62 o 
 -13   5   5      864.44      909.55     37.58 o 
 -11   5   5      302.19      290.37     23.07 o 
  -9   5   5      676.32      699.04     26.62 o 
  -7   5   5      109.03      138.37     24.95 o 
  -5   5   5     1993.21     1876.10     52.86 o 
  -3   5   5     1003.32     1129.90     46.74 o 
  -1   5   5      634.45      724.86     31.03 o 
   1   5   5     2541.33     2440.54     89.19 o 
   3   5   5      794.79      828.62     59.75 o 
   5   5   5     1091.54     1081.25     71.61 o 
   7   5   5      671.04      728.01     60.19 o 
   9   5   5        7.27       12.74     23.73 o 
  11   5   5      509.32      562.81     49.21 o 
  13   5   5      377.93      278.99     39.54 o 
  15   5   5      203.03      145.86     35.59 o 
  17   5   5       83.96       43.94     34.27 o 
  19   5   5      183.49      191.12     38.66 o 
  21   5   5      214.49      230.22     44.37 o 
  23   5   5      102.45      102.81     43.94 o 
 -30   6   5        2.72       17.44     32.33 o 
 -28   6   5       77.50       92.26     29.51 o 
 -26   6   5      105.29       75.45     28.56 o 
 -24   6   5       19.46       36.25     25.59 o 
 -22   6   5       68.94       91.77     48.77 o 
 -20   6   5      188.87      171.10     25.14 o 
 -18   6   5       73.38      101.51     22.51 o 
 -16   6   5      565.76      625.35     34.28 o 
 -14   6   5      551.60      540.76     31.75 o 
 -12   6   5      217.48      152.03     21.97 o 
 -10   6   5     3939.31     4076.98    123.02 o 
  -8   6   5     1622.29     1629.68     48.29 o 
  -6   6   5     2281.37     2331.23     63.48 o 
  -4   6   5     2398.47     2532.85     68.42 o 
  -2   6   5      168.14      173.33     18.33 o 
   0   6   5     1806.84     1834.55     66.60 o 
   4   6   5     2119.34     2294.74    126.09 o 
   6   6   5      380.19      349.28     37.78 o 
   8   6   5     2767.35     2720.47    144.55 o 
  10   6   5      380.11      383.55     40.86 o 
  12   6   5      771.63      804.01     59.75 o 
  14   6   5     1177.42     1161.21     78.64 o 
  16   6   5       81.49       26.80     33.39 o 
  18   6   5     1040.35      988.54     74.25 o 
  20   6   5       36.42      -12.74     36.47 o 
  22   6   5       17.93       16.70     39.98 o 
 -27   7   5       77.92      121.12     32.72 o 
 -25   7   5       93.86       85.86     29.51 o 
 -23   7   5      376.71      386.65     32.41 o 
 -21   7   5      156.71      200.37     27.83 o 
 -19   7   5       28.28       -5.81     23.60 o 
 -17   7   5      275.91      271.14     32.51 o 
 -15   7   5      240.25      265.39     73.15 o 
 -13   7   5      651.56      626.70     34.38 o 
 -11   7   5      658.35      610.53     32.33 o 
  -9   7   5       68.40      101.40     15.34 o 
  -7   7   5     1311.96     1278.21     41.31 o 
  -5   7   5     1429.63     1457.27     45.23 o 
  -3   7   5      253.28      298.26     31.57 o 
  -1   7   5      495.88      498.64     30.08 o 
   1   7   5      954.49      996.45     72.49 o 
   3   7   5      501.83      567.64     50.09 o 
   5   7   5      126.24      112.03     31.19 o 
   7   7   5      591.34      558.42     54.04 o 
   9   7   5       33.16       36.47     31.63 o 
  11   7   5      131.19      122.14     35.15 o 
  13   7   5      107.44       94.02     35.15 o 
  15   7   5       30.15       -1.32     35.59 o 
  17   7   5       37.29       24.60     35.59 o 
  19   7   5       29.80       -7.91     36.91 o 
  21   7   5       76.93       76.89     41.30 o 
 -26   8   5       49.46        3.29     29.82 o 
 -24   8   5       14.01      -22.78     52.50 o 
 -22   8   5      292.35      307.77     54.92 o 
 -20   8   5       10.16        3.05     26.14 o 
 -18   8   5      323.65      274.17     28.39 o 
 -16   8   5       32.23       20.51     23.07 o 
 -14   8   5      163.07      222.73     24.89 o 
 -10   8   5     1272.99     1324.45     49.74 o 
  -8   8   5     1313.82     1170.43     72.49 o 
  -6   8   5     2544.92     2518.85     70.45 o 
  -4   8   5     1809.34     1806.42     53.74 o 
  -2   8   5      703.46      692.99     28.82 o 
   0   8   5      744.02      754.81     58.87 o 
   2   8   5      874.72      795.67     66.34 o 
   4   8   5      309.83      369.06     41.30 o 
   8   8   5      539.61      614.21     54.48 o 
  10   8   5      562.15      544.80     57.56 o 
  12   8   5      593.13      546.11     58.43 o 
  14   8   5      316.09      345.77     46.13 o 
  16   8   5      578.72      539.96     62.39 o 
  18   8   5      556.46      513.60     56.24 o 
 -23   9   5       57.82       40.67     31.01 o 
 -21   9   5      129.73      116.85     30.15 o 
 -19   9   5      532.37      500.47     35.52 o 
 -17   9   5       25.39       27.05     25.43 o 
 -15   9   5      460.10      446.80     30.90 o 
 -13   9   5      291.67      293.92     54.04 o 
 -11   9   5      257.81      317.80     26.58 o 
  -9   9   5       14.18       36.39     21.18 o 
  -7   9   5      183.75      224.09     20.13 o 
  -5   9   5      221.64      236.20     20.54 o 
  -3   9   5      136.19      111.17     18.49 o 
  -1   9   5      642.78      867.16     40.11 o 
   1   9   5       12.79       23.29     32.95 o 
   3   9   5      953.38      943.29     71.61 o 
   5   9   5      554.01      609.82     57.12 o 
   7   9   5      127.89      132.68     37.78 o 
   9   9   5      541.95      668.25     60.19 o 
  11   9   5       30.94      -13.62     37.34 o 
  13   9   5       74.56       65.02     39.54 o 
  15   9   5       15.25       -6.15     39.98 o 
  17   9   5        9.03       65.02     41.74 o 
 -20  10   5      100.20       97.02     33.53 o 
 -18  10   5      126.24      128.75     31.20 o 
 -16  10   5       90.60       89.81     28.21 o 
 -14  10   5       32.54        5.59     26.60 o 
 -12  10   5      241.69      250.14     27.77 o 
 -10  10   5       60.87       77.45     24.97 o 
  -8  10   5      548.54      485.31     32.33 o 
  -6  10   5      218.28      191.25     20.41 o 
  -4  10   5      324.90      318.98     22.09 o 
  -2  10   5      336.79      283.48     26.06 o 
   0  10   5       56.11       61.16     21.36 o 
   2  10   5      213.30      224.18     26.80 o 
   4  10   5      261.29      321.61     44.81 o 
   6  10   5      248.50      222.75     43.50 o 
   8  10   5      309.52      342.69     47.89 o 
  10  10   5      144.34       82.16     41.30 o 
  12  10   5      118.29       37.34     40.86 o 
 -17  11   5       94.11      100.20     31.68 o 
 -15  11   5      136.92      154.69     30.15 o 
 -13  11   5       92.76      120.67     29.80 o 
 -11  11   5       89.43      119.97     69.20 o 
  -9  11   5      143.52      190.41     26.32 o 
  -7  11   5       53.44        8.09     20.23 o 
  -5  11   5      126.24      138.47     21.73 o 
  -3  11   5       97.03       88.79     23.64 o 
   1  11   5      195.32      154.65     40.86 o 
   3  11   5      285.38      323.80     47.45 o 
   5  11   5      195.94      211.77     48.77 o 
   7  11   5       55.22       86.11     43.06 o 
   9  11   5       43.89      167.39     45.25 o 
 -10  12   5       21.70       75.57     41.74 o 
  -8  12   5       66.46       17.13     43.50 o 
  -6  12   5       27.98      145.86     41.74 o 
  -4  12   5       64.81       65.46     45.69 o 
  -2  12   5      104.51       87.43     47.45 o 
   0  12   5       16.68       59.75     44.37 o 
   2  12   5      151.79       80.40     45.69 o 
 -32   0   6       18.73       -3.05     28.81 o 
 -30   0   6       14.38       79.76     36.91 o 
 -28   0   6      138.53      164.37     33.83 o 
 -26   0   6       82.40       92.70     39.10 o 
 -24   0   6     1380.64     1482.37     79.52 o 
 -22   0   6      121.03      106.32     30.32 o 
 -20   0   6      862.82      905.50     57.12 o 
 -18   0   6     2662.42     2650.61    122.14 o 
 -14   0   6     2254.88     2286.83    104.57 o 
 -12   0   6     3604.59     3461.65    150.26 o 
 -10   0   6      186.12      132.68     22.41 o 
  -8   0   6     3432.40     3588.99     91.23 o 
  -6   0   6     3075.79     3128.87     98.76 o 
  -4   0   6     2458.40     2541.88     82.02 o 
  -2   0   6     2798.83     2729.34     88.21 o 
   0   0   6     6594.38     6835.08    212.97 o 
   2   0   6     9239.50     9638.21    297.29 o 
   4   0   6    13457.61    13404.61    427.05 o 
   6   0   6    14020.98    14148.51    437.55 o 
   8   0   6     6852.38     7118.97    222.78 o 
  10   0   6     3199.56     3373.65    110.96 o 
  12   0   6        5.94       16.79     16.70 o 
  14   0   6      721.55      671.23     35.89 o 
  16   0   6       45.32       42.02     18.69 o 
  18   0   6     1392.44     1349.01     53.32 o 
  20   0   6       33.61       41.43     30.53 o 
  22   0   6      922.89      877.39     71.61 o 
  24   0   6      381.40      424.85     54.92 o 
 -31   1   6       62.69       61.18     26.01 o 
 -29   1   6       29.06       41.04     26.84 o 
 -27   1   6      216.33      161.12     29.23 o 
 -25   1   6       23.62        6.06     18.58 o 
 -23   1   6       30.97       18.58     18.67 o 
 -21   1   6      435.94      453.19     28.10 o 
 -19   1   6      121.46      129.50     20.16 o 
 -17   1   6      368.81      411.42     24.08 o 
 -15   1   6      767.93      746.87     32.93 o 
 -13   1   6       43.58       41.42     14.44 o 
 -11   1   6      163.99      134.39     14.70 o 
  -9   1   6     1911.91     1745.16     48.43 o 
  -7   1   6     1252.76     1221.77     42.14 o 
  -5   1   6     1309.74     1371.61     46.26 o 
  -3   1   6      959.58      884.37     33.20 o 
  -1   1   6       35.02       18.10     13.19 o 
   1   1   6      801.79      774.92     35.15 o 
   3   1   6      218.29      192.45     17.31 o 
   5   1   6     2439.35     2429.82     82.30 o 
   7   1   6      976.08      883.13     39.20 o 
   9   1   6      636.77      572.36     29.42 o 
  11   1   6       21.92       22.56     12.45 o 
  13   1   6      241.67      265.18     18.90 o 
  15   1   6      703.85      702.85     29.80 o 
  17   1   6      132.21       93.80     17.15 o 
  19   1   6      185.24      215.47     21.43 o 
  21   1   6       22.31       15.43     17.53 o 
  23   1   6       12.81      -16.53     19.98 o 
 -32   2   6        1.51        2.29     32.14 o 
 -30   2   6        4.67       -6.45     28.58 o 
 -28   2   6       13.51       14.12     26.56 o 
 -26   2   6       14.73       36.77     28.34 o 
 -24   2   6       19.90       50.23     23.76 o 
 -22   2   6      124.08      100.45     22.37 o 
 -20   2   6      106.48      138.30     21.75 o 
 -18   2   6      891.70      917.65     32.30 o 
 -16   2   6      120.29       79.62     14.40 o 
 -14   2   6     1489.87     1451.70     50.32 o 
 -12   2   6      221.48      208.99     16.74 o 
 -10   2   6      597.67      588.67     26.70 o 
  -8   2   6     1245.24     1165.50     34.84 o 
  -6   2   6      681.95      742.94     48.77 o 
  -4   2   6     3109.74     3158.06    166.51 o 
  -2   2   6      418.56      403.33     37.78 o 
   0   2   6     3497.81     3535.03    187.16 o 
   2   2   6      784.54      780.73     56.24 o 
   4   2   6     1302.86     1305.31     84.36 o 
   6   2   6     1385.22     1341.78     82.16 o 
   8   2   6      415.56      400.69     40.86 o 
  10   2   6     1204.24     1152.42     78.64 o 
  12   2   6        6.66      -15.82     29.00 o 
  14   2   6      629.50      631.79     52.28 o 
  16   2   6       66.01       51.73     16.94 o 
  18   2   6      528.49      554.87     27.89 o 
  20   2   6      159.42      185.19     21.06 o 
  22   2   6      242.74      294.88     23.90 o 
 -31   3   6       36.39       11.00     30.37 o 
 -29   3   6       52.07       73.95     30.57 o 
 -27   3   6      405.26      379.57     32.15 o 
 -25   3   6        0.94      -23.14     31.41 o 
 -23   3   6      440.60      474.51     68.98 o 
 -21   3   6      175.82      175.37     23.76 o 
 -19   3   6       32.80       27.87     19.99 o 
 -17   3   6      252.46      260.26     22.34 o 
 -15   3   6      347.27      324.68     22.65 o 
 -13   3   6      222.96      161.83     18.79 o 
 -11   3   6     2183.21     2144.90     68.81 o 
  -9   3   6     4814.92     4710.73    236.81 o 
  -7   3   6       43.93       68.47     10.44 o 
  -5   3   6     3083.02     2937.65    100.14 o 
  -3   3   6     1821.50     1800.14     63.84 o 
  -1   3   6      135.83      119.16     19.11 o 
   1   3   6      457.04      357.19     36.91 o 
   3   3   6      704.73      534.69     47.45 o 
   5   3   6      603.20      541.72     48.33 o 
   7   3   6      344.32      319.41     37.78 o 
   9   3   6     1454.09     1384.84     83.92 o 
  11   3   6       71.32       47.89     30.32 o 
  13   3   6     1513.90     1507.86     95.78 o 
  15   3   6      907.26      894.52     66.78 o 
  17   3   6       17.84      -10.98     33.83 o 
  19   3   6      353.12      353.24     47.45 o 
  21   3   6      235.63      190.22     21.51 o 
  23   3   6        3.13       20.99     20.31 o 
 -30   4   6      136.00      141.19     48.77 o 
 -28   4   6       77.78      117.01     29.20 o 
 -26   4   6      125.37      125.14     28.34 o 
 -24   4   6      110.48       48.77     29.00 o 
 -22   4   6       43.35       57.45     29.66 o 
 -20   4   6      147.57      191.76     24.08 o 
 -18   4   6       80.76       89.52     21.55 o 
 -16   4   6      935.89     1068.26     43.49 o 
 -14   4   6      128.89      168.25     20.62 o 
 -12   4   6      450.93      439.37     27.79 o 
 -10   4   6      618.48      646.83     30.76 o 
  -8   4   6     2688.03     2577.14     71.22 o 
  -4   4   6     1032.89     1164.88     45.25 o 
  -2   4   6      865.59      793.63     34.38 o 
   0   4   6       12.34       25.04     25.92 o 
   2   4   6      277.27      295.68     32.51 o 
   4   4   6      302.00      332.15     36.47 o 
   6   4   6      125.11      147.18     31.63 o 
   8   4   6      590.03      538.65     51.40 o 
  10   4   6      213.32      286.02     37.78 o 
  12   4   6      355.54      289.53     40.86 o 
  14   4   6      413.00      539.96     52.72 o 
  16   4   6      465.84      499.98     52.72 o 
  18   4   6      169.86      145.86     39.10 o 
  20   4   6      140.00      148.94     43.50 o 
  22   4   6      132.97      109.84     46.13 o 
 -29   5   6      282.18      349.95     36.49 o 
 -27   5   6      104.93      110.30     29.04 o 
 -25   5   6      133.69      141.16     27.49 o 
 -23   5   6      883.78      810.09     42.56 o 
 -21   5   6       16.43        3.09     23.11 o 
 -19   5   6      415.90      382.70     27.77 o 
 -17   5   6      219.68      169.76     23.11 o 
 -15   5   6      110.98      158.68     21.86 o 
 -13   5   6      480.81      384.68     24.66 o 
 -11   5   6      954.69     1014.12     41.00 o 
  -9   5   6     1473.74     1581.29     54.99 o 
  -7   5   6      642.09      569.13     23.96 o 
  -5   5   6     2546.44     2541.22     71.04 o 
  -3   5   6      934.16     1014.85     44.15 o 
  -1   5   6     1443.31     1356.72     78.64 o 
   1   5   6     2834.26     2700.26    148.06 o 
   3   5   6      337.91      438.91     43.50 o 
   5   5   6     1384.08     1419.11     83.48 o 
   7   5   6       23.24       32.95     29.88 o 
   9   5   6      620.62      601.91     55.36 o 
  11   5   6       63.20       81.72     34.27 o 
  13   5   6      583.17      534.69     52.72 o 
  15   5   6      112.39      111.16     37.34 o 
  17   5   6      110.39      109.84     38.66 o 
  19   5   6      149.74      170.47     43.94 o 
  21   5   6        2.03      -43.94     39.98 o 
 -28   6   6      153.11      146.37     32.15 o 
 -26   6   6      185.12      125.61     31.57 o 
 -24   6   6       45.09       24.68     26.53 o 
 -22   6   6      187.09      139.96     27.48 o 
 -20   6   6      481.44      412.60     31.06 o 
 -18   6   6       46.01       89.13     40.20 o 
 -16   6   6       16.40      -22.34     20.57 o 
 -14   6   6      156.44      130.06     21.89 o 
 -12   6   6      702.13      652.08     35.64 o 
 -10   6   6      492.90      507.28     64.15 o 
  -8   6   6      232.18      288.41     36.91 o 
  -4   6   6      446.13      482.17     23.15 o 
  -2   6   6      479.87      469.23     45.69 o 
   0   6   6      184.40      246.48     33.83 o 
   2   6   6      118.55      129.61     30.75 o 
   4   6   6      349.76      334.79     38.66 o 
   6   6   6      613.39      534.25     53.60 o 
   8   6   6      212.66      199.47     37.78 o 
  10   6   6      418.72      406.40     46.57 o 
  12   6   6      249.65      225.39     40.42 o 
  14   6   6       36.48       58.87     36.47 o 
  16   6   6      207.95      184.97     42.62 o 
  18   6   6      121.94      134.00     42.18 o 
 -25   7   6      405.14      431.21     51.62 o 
 -23   7   6      366.96      377.71     33.76 o 
 -21   7   6      207.03      187.17     28.42 o 
 -19   7   6      925.94      940.69     45.98 o 
 -17   7   6      612.94      607.50     36.02 o 
 -15   7   6      285.29      247.16     25.83 o 
 -13   7   6     1236.93     1273.80     50.11 o 
 -11   7   6       35.77       50.16     20.70 o 
  -9   7   6      262.31      259.80     24.21 o 
  -7   7   6      303.10      346.19     21.17 o 
  -5   7   6      187.32      201.45     17.97 o 
  -3   7   6      435.76      483.45     32.95 o 
  -1   7   6     1108.46     1264.89     77.77 o 
   1   7   6      890.29     1025.89     67.22 o 
   3   7   6      729.68      640.58     57.99 o 
   5   7   6     1311.95     1364.19     88.31 o 
   7   7   6      222.24      159.48     38.22 o 
   9   7   6      732.30      804.45     64.15 o 
  11   7   6      258.07      282.94     43.94 o 
  13   7   6       62.44       64.58     38.66 o 
  15   7   6       12.95       21.97     39.54 o 
  17   7   6        9.06       -1.76     39.98 o 
 -24   8   6       20.32       13.84     29.82 o 
 -22   8   6      120.13      133.11     29.82 o 
 -20   8   6      156.76      151.46     29.33 o 
 -18   8   6       29.70       27.94     26.27 o 
 -16   8   6      443.99      426.63     42.84 o 
 -14   8   6      268.39      283.84     29.52 o 
 -12   8   6        1.04      -34.60     23.07 o 
 -10   8   6      189.97      215.44     28.56 o 
  -8   8   6      707.96      790.59     37.84 o 
  -6   8   6      111.87      124.98     18.39 o 
  -4   8   6      568.40      596.43     34.87 o 
  -2   8   6       94.93       58.83     38.66 o 
   0   8   6      308.32      320.29     40.86 o 
   2   8   6      237.70      216.16     38.22 o 
   4   8   6      524.36      575.11     55.80 o 
   6   8   6      161.82      149.38     38.66 o 
   8   8   6      445.67      510.97     54.48 o 
  10   8   6       78.88       99.73     38.22 o 
  12   8   6       25.77       50.09     39.98 o 
  14   8   6      159.27      213.53     43.94 o 
 -21   9   6      102.39      163.18     32.65 o 
 -19   9   6      150.21      135.72     29.80 o 
 -17   9   6      175.71      210.55     31.08 o 
 -15   9   6      452.13      472.54     33.44 o 
 -13   9   6      402.07      454.51     31.57 o 
 -11   9   6      330.97      291.28     29.04 o 
  -9   9   6      131.46      146.70     28.34 o 
  -7   9   6      149.97      131.25     26.58 o 
  -5   9   6       39.54       55.24     22.62 o 
  -3   9   6      329.14      371.82     28.57 o 
  -1   9   6      340.06      308.21     27.43 o 
   1   9   6      317.50      330.83     44.81 o 
   3   9   6      175.95      167.83     39.98 o 
   5   9   6      146.08      108.52     39.98 o 
   7   9   6      105.18      142.79     40.86 o 
   9   9   6      102.72      147.18     43.06 o 
  11   9   6      158.04      176.18     44.81 o 
 -18  10   6       17.17       11.67     31.37 o 
 -16  10   6       24.10       -7.11     28.90 o 
 -14  10   6       50.32       71.54     29.00 o 
 -12  10   6      135.56      135.79     28.60 o 
 -10  10   6      247.57      314.31     28.81 o 
  -8  10   6      147.33      183.25     36.47 o 
  -6  10   6      116.47      152.46     32.95 o 
  -4  10   6      400.81      404.96     30.57 o 
  -2  10   6       58.00       51.26     24.31 o 
   0  10   6      141.28      164.98     26.89 o 
   2  10   6       25.60        0.80     25.31 o 
   4  10   6      139.39      103.69     41.74 o 
   6  10   6       32.96       17.13     40.42 o 
   8  10   6        2.41        5.27     41.74 o 
 -11  11   6      169.49      192.41     30.14 o 
  -9  11   6       23.06       54.84     26.80 o 
  -7  11   6       65.86       82.60     34.71 o 
  -5  11   6       13.00       -6.59     32.51 o 
  -3  11   6       63.28       16.35     36.69 o 
  -1  11   6       72.82       67.66     27.43 o 
   1  11   6       56.45       68.67     27.54 o 
   3  11   6      136.11      102.37     43.94 o 
 -29   1   7       45.69       32.28     50.96 o 
 -27   1   7      163.21      199.20     29.51 o 
 -25   1   7      174.64      177.64     28.87 o 
 -23   1   7      357.94      358.03     29.51 o 
 -21   1   7      272.81      299.55     27.01 o 
 -19   1   7      133.30      201.64     26.58 o 
 -17   1   7       38.23       28.65     19.41 o 
 -15   1   7      583.25      634.26     31.50 o 
 -13   1   7     1530.00     1545.68     53.44 o 
 -11   1   7      498.53      486.45     37.56 o 
  -9   1   7     4506.18     4381.04    131.88 o 
  -7   1   7      857.64      830.38     56.24 o 
  -5   1   7      825.69      826.50     33.96 o 
  -3   1   7     2399.97     2378.88     79.46 o 
  -1   1   7      123.60       88.88     16.90 o 
   1   1   7     1755.67     1780.53     62.81 o 
   3   1   7      203.81      227.03     20.99 o 
   5   1   7      375.74      419.47     26.91 o 
   7   1   7      213.36      204.82     15.50 o 
   9   1   7      263.26      330.32     17.19 o 
  11   1   7      444.07      434.80     18.74 o 
  13   1   7      122.88      157.71     18.64 o 
  15   1   7     1177.63     1169.28     42.61 o 
  17   1   7      154.18      124.89     21.71 o 
  19   1   7       37.78       24.98     20.55 o 
 -30   2   7       35.03       60.62     32.59 o 
 -28   2   7       57.70       72.75     33.39 o 
 -26   2   7       68.43       50.96     26.72 o 
 -24   2   7       68.79      126.42     26.10 o 
 -22   2   7       85.29       65.88     24.08 o 
 -20   2   7       52.78       19.95     21.90 o 
 -18   2   7      652.78      596.27     35.04 o 
 -16   2   7      670.59      565.33     32.00 o 
 -14   2   7       81.72       79.52     28.56 o 
 -12   2   7      228.63      254.99     19.68 o 
 -10   2   7        4.37        3.15     14.88 o 
  -8   2   7      101.08       72.02     15.89 o 
  -6   2   7      808.48      755.25     54.04 o 
  -4   2   7      732.59      749.97     55.36 o 
  -2   2   7      129.59      146.74     27.68 o 
   0   2   7     1107.73     1117.27     72.05 o 
   2   2   7      717.44      682.31     56.24 o 
   4   2   7      103.59      112.91     32.07 o 
   6   2   7     1243.46     1272.36     82.60 o 
   8   2   7      211.78      176.62     35.59 o 
  10   2   7      142.00      157.29     32.51 o 
  12   2   7      102.25       81.72     36.91 o 
  14   2   7        3.53      -25.56     17.04 o 
  16   2   7      125.53       77.32     18.95 o 
  18   2   7      139.74      142.20     21.49 o 
  20   2   7       28.25        5.61     22.36 o 
 -29   3   7        1.14       11.54     29.67 o 
 -27   3   7      139.93      105.16     29.02 o 
 -25   3   7       24.73       59.40     27.02 o 
 -23   3   7      327.79      335.01     30.12 o 
 -21   3   7      133.00      115.22     24.54 o 
 -19   3   7       24.50       44.14     33.39 o 
 -17   3   7      965.68      928.67     41.47 o 
 -15   3   7      118.47       63.60     20.70 o 
 -13   3   7     1223.85     1317.57     49.53 o 
 -11   3   7      202.08      184.53     28.56 o 
  -9   3   7      729.81      811.11     34.32 o 
  -7   3   7       25.59       31.97     17.22 o 
  -5   3   7      830.25      828.61     36.89 o 
  -3   3   7      532.51      584.78     48.77 o 
  -1   3   7      475.20      505.25     43.50 o 
   1   3   7     1167.27     1115.08     72.05 o 
   3   3   7       78.37       58.87     28.12 o 
   5   3   7      499.38      572.04     50.09 o 
   7   3   7      384.05      413.87     43.06 o 
   9   3   7       72.03       65.02     32.95 o 
  11   3   7      391.64      452.97     46.57 o 
  13   3   7       90.37       74.69     36.47 o 
  15   3   7      170.72      147.62     39.54 o 
  17   3   7       28.97       32.72     19.13 o 
  19   3   7       61.45       34.32     24.45 o 
 -28   4   7       16.09      -24.22     30.57 o 
 -26   4   7        1.72        0.00     27.96 o 
 -24   4   7       53.84       50.90     27.46 o 
 -22   4   7       21.14       24.60     25.16 o 
 -20   4   7        9.89       13.31     28.56 o 
 -18   4   7     1686.84     1731.03     62.91 o 
 -16   4   7     1352.27     1268.59     50.01 o 
 -14   4   7     3006.86     2797.06     90.39 o 
 -12   4   7     1285.87     1232.41     47.22 o 
 -10   4   7       95.19       93.46     19.41 o 
  -8   4   7      474.98      434.45     26.24 o 
  -6   4   7       32.36       61.95     15.21 o 
  -4   4   7     2119.47     2122.95    117.31 o 
  -2   4   7       97.55       61.95     29.44 o 
   0   4   7     2275.24     2327.25    128.73 o 
   2   4   7      238.61      226.27     34.27 o 
   4   4   7      775.59      762.72     61.07 o 
   6   4   7     2059.34     1971.37    119.06 o 
   8   4   7       61.05      116.87     36.03 o 
  10   4   7      691.58      543.92     54.48 o 
  12   4   7      779.53      770.18     65.90 o 
  14   4   7       92.02      120.82     40.86 o 
  16   4   7      237.56      190.68     43.94 o 
  18   4   7      224.37      209.13     47.01 o 
 -27   5   7       79.43       88.33     31.13 o 
 -25   5   7      112.00      147.39     29.92 o 
 -23   5   7       52.78       71.68     27.74 o 
 -21   5   7      174.99      191.63     80.84 o 
 -19   5   7      311.29      321.58     28.99 o 
 -17   5   7       25.83       13.61     22.71 o 
 -15   5   7      505.49      527.88     31.30 o 
 -13   5   7      286.41      201.67     23.73 o 
 -11   5   7      775.74      766.22     36.34 o 
  -9   5   7      354.94      327.38     25.45 o 
  -7   5   7      651.21      658.90     32.77 o 
  -5   5   7       18.91       -4.13     18.94 o 
  -3   5   7      322.01      350.16     36.47 o 
  -1   5   7      319.78      307.11     39.10 o 
   1   5   7      167.19      186.29     37.34 o 
   3   5   7      648.65      590.93     57.99 o 
   5   5   7      262.91      267.13     39.98 o 
   7   5   7      428.61      412.55     46.13 o 
   9   5   7       91.51       66.34     36.03 o 
  11   5   7        7.52       -3.95     35.59 o 
  13   5   7       15.41      -18.45     37.34 o 
  15   5   7      378.86      282.94     48.33 o 
  17   5   7       93.80      153.77     45.25 o 
 -24   6   7       43.40        7.57     28.42 o 
 -22   6   7       20.53       40.82     28.49 o 
 -20   6   7       12.00       22.58     30.32 o 
 -18   6   7       63.42       56.02     23.12 o 
 -16   6   7      128.23      131.88     26.26 o 
 -14   6   7      192.39      185.27     24.71 o 
 -12   6   7      154.09      142.87     23.60 o 
 -10   6   7      113.22      148.48     48.55 o 
  -8   6   7     1634.33     1696.55     59.92 o 
  -6   6   7      340.14      266.10     24.23 o 
  -4   6   7      700.20      841.03     40.85 o 
  -2   6   7      611.40      607.18     54.04 o 
   0   6   7      127.28      111.60     33.83 o 
   2   6   7      420.04      461.32     44.37 o 
   4   6   7      138.79       80.84     35.59 o 
   6   6   7      386.99      404.20     46.57 o 
   8   6   7      227.55      221.87     42.18 o 
  10   6   7      480.59      481.97     50.96 o 
  12   6   7       72.39       72.05     39.10 o 
  14   6   7      243.22      282.94     47.01 o 
 -23   7   7      117.47      119.70     32.31 o 
 -21   7   7      247.64      260.35     32.65 o 
 -19   7   7       74.87       58.24     61.51 o 
 -17   7   7        3.90       -5.67     25.02 o 
 -15   7   7      191.75      138.94     26.18 o 
 -13   7   7      100.31       82.80     28.12 o 
 -11   7   7      325.27      378.00     29.08 o 
  -9   7   7      209.39      233.95     45.03 o 
  -7   7   7       65.60       14.50     29.88 o 
  -5   7   7      395.83      348.64     27.77 o 
  -3   7   7      217.99      226.50     25.83 o 
  -1   7   7      140.98      120.38     37.78 o 
   1   7   7      228.16      215.72     39.10 o 
   3   7   7      187.96      213.09     39.98 o 
   5   7   7       57.46       84.36     37.78 o 
   7   7   7       84.99       75.57     39.54 o 
   9   7   7      109.00      105.01     41.30 o 
  11   7   7        7.72       19.33     40.86 o 
  13   7   7       24.15       32.07     42.18 o 
 -20   8   7      189.15      148.49     31.71 o 
 -18   8   7       28.69       56.86     47.23 o 
 -16   8   7      146.15      102.65     26.89 o 
 -14   8   7        4.27       13.29     26.17 o 
 -12   8   7       80.25       90.47     25.11 o 
 -10   8   7      309.64      256.40     28.46 o 
  -8   8   7      636.82      756.56     56.24 o 
  -4   8   7      575.98      586.27     36.72 o 
  -2   8   7      363.29      387.51     29.70 o 
   0   8   7      242.73      229.78     41.30 o 
   2   8   7      261.11      255.70     43.50 o 
   4   8   7      267.36      212.65     46.13 o 
   6   8   7      141.02      108.96     40.86 o 
   8   8   7      294.84      209.13     45.25 o 
  10   8   7      122.33       61.95     41.74 o 
 -17   9   7      234.63      255.13     33.55 o 
 -15   9   7        6.17       -0.63     27.52 o 
 -13   9   7      207.60      184.21     29.86 o 
 -11   9   7       53.96       59.67     27.39 o 
  -9   9   7       98.49      107.20     36.03 o 
  -7   9   7       24.38       53.16     37.78 o 
  -5   9   7      110.53      164.76     37.34 o 
  -3   9   7       46.60       16.82     24.68 o 
  -1   9   7       91.42       60.78     25.38 o 
   1   9   7      156.43      187.60     46.57 o 
   3   9   7       44.85        1.76     43.50 o 
   5   9   7      243.58      178.82     46.13 o 
   7   9   7      133.09      120.82     42.62 o 
 -10  10   7       86.12       99.29     37.78 o 
  -8  10   7       73.46       78.20     40.42 o 
  -6  10   7      183.87      149.82     41.74 o 
  -4  10   7       56.13       76.89     39.98 o 
  -2  10   7      105.24       95.32     28.81 o 
   0  10   7       43.38       47.54     29.32 o 
 -24   0   8      151.40      105.44     37.78 o 
 -22   0   8      479.46      497.35     47.89 o 
 -20   0   8      110.36      143.67     36.91 o 
 -18   0   8      722.04      824.22     58.87 o 
 -16   0   8      869.40      821.15     54.04 o 
 -14   0   8       87.02       74.69     29.44 o 
 -12   0   8      419.20      478.01     40.42 o 
 -10   0   8      626.21      618.61     47.45 o 
  -8   0   8      160.45      195.51     29.88 o 
  -4   0   8     1161.72     1179.50     45.94 o 
  -2   0   8      207.59      235.14     22.17 o 
   0   0   8      601.48      737.21     37.18 o 
   2   0   8     1565.64     1637.39     60.52 o 
   4   0   8      834.04      684.91     36.39 o 
   6   0   8     5506.25     5181.27    165.88 o 
   8   0   8     2072.14     2033.04     73.68 o 
  10   0   8     1336.76     1239.68     52.36 o 
  12   0   8      167.77      156.22     25.85 o 
  14   0   8       96.05       90.61     25.63 o 
 -27   1   8       20.28       76.60     31.65 o 
 -25   1   8      120.92      105.72     28.58 o 
 -23   1   8       17.69       62.21     26.07 o 
 -21   1   8        5.90       19.77     37.34 o 
 -19   1   8      157.23      135.32     37.34 o 
 -17   1   8       17.81       -5.27     30.32 o 
 -15   1   8      253.22      219.04     24.04 o 
 -13   1   8      297.92      262.42     25.04 o 
 -11   1   8       27.39       36.82     17.85 o 
  -9   1   8       22.45       13.84     16.70 o 
  -7   1   8      562.63      507.01     41.30 o 
  -5   1   8      107.20      100.01     16.35 o 
  -3   1   8      349.94      334.33     20.56 o 
  -1   1   8      104.68       93.00     13.75 o 
   1   1   8       18.45        8.85     13.47 o 
   3   1   8      324.41      310.02     17.55 o 
   5   1   8      169.04      148.83     16.80 o 
   7   1   8      300.85      263.71     22.10 o 
   9   1   8      638.21      583.01     32.41 o 
  11   1   8      180.39      140.38     20.19 o 
  13   1   8        3.78      -14.89     20.99 o 
  15   1   8       58.87       72.47     21.91 o 
 -26   2   8        6.37      -41.01     27.34 o 
 -24   2   8       15.37       62.95     28.77 o 
 -22   2   8        6.70      -13.80     25.83 o 
 -20   2   8       32.30       42.40     26.41 o 
 -18   2   8      100.11      127.87     24.23 o 
 -16   2   8      343.11      381.45     38.00 o 
 -14   2   8       40.26       -2.18     27.68 o 
 -12   2   8      278.15      268.88     33.39 o 
 -10   2   8       18.30       25.92     27.24 o 
  -8   2   8      198.31      203.42     30.32 o 
  -4   2   8      229.56      287.34     36.47 o 
  -2   2   8      380.28      427.05     43.06 o 
   0   2   8      189.05      270.64     37.34 o 
   2   2   8      566.69      611.14     56.24 o 
   4   2   8       55.34       73.81     35.59 o 
   6   2   8      422.58      499.98     50.96 o 
   8   2   8      317.84      279.36     22.57 o 
  10   2   8       68.66       81.67     19.27 o 
  12   2   8      135.96      122.42     21.07 o 
  14   2   8       18.92       58.60     20.95 o 
 -25   3   8      213.95      213.29     31.53 o 
 -23   3   8       10.47       15.96     32.73 o 
 -21   3   8      128.82      138.53     26.41 o 
 -19   3   8       72.23       87.90     25.26 o 
 -17   3   8      109.75      126.05     27.46 o 
 -15   3   8      294.16      347.40     27.91 o 
 -13   3   8      236.71      224.40     41.96 o 
 -11   3   8       32.07       16.18     21.97 o 
  -9   3   8      654.70      681.93     33.85 o 
  -7   3   8      889.55      860.46     62.17 o 
  -3   3   8      950.66      898.47     65.46 o 
  -1   3   8      247.46      289.09     39.10 o 
   1   3   8       74.54       65.46     32.51 o 
   3   3   8      127.40      152.02     38.66 o 
   5   3   8       83.85       16.70     34.27 o 
   7   3   8       14.17       37.34     36.03 o 
   9   3   8      364.28      345.77     47.01 o 
  11   3   8      383.53      349.72     47.45 o 
  13   3   8        0.91        2.86     19.37 o 
 -24   4   8       64.08       87.43     29.82 o 
 -22   4   8       30.42       -0.19     26.87 o 
 -20   4   8       42.60       33.76     30.97 o 
 -18   4   8       35.24       26.97     24.54 o 
 -16   4   8       18.54       32.29     23.92 o 
 -14   4   8      484.20      468.83     30.99 o 
 -12   4   8      115.87      105.40     22.51 o 
 -10   4   8      171.93      157.04     23.60 o 
  -8   4   8      269.00      341.48     63.27 o 
  -6   4   8      672.40      604.55     48.77 o 
  -4   4   8      193.44      202.10     35.59 o 
  -2   4   8      314.20      276.35     40.86 o 
   0   4   8       94.52      101.93     36.47 o 
   2   4   8        8.65       25.92     33.39 o 
   4   4   8       47.82       36.47     36.03 o 
   6   4   8        5.61       44.37     36.91 o 
   8   4   8       68.29       22.85     39.54 o 
  10   4   8      196.96      173.98     43.94 o 
  12   4   8       40.73       43.94     41.30 o 
 -23   5   8      111.15       80.77     29.51 o 
 -21   5   8      290.12      196.48     29.88 o 
 -19   5   8       13.55       27.37     27.23 o 
 -17   5   8      100.84       87.68     26.91 o 
 -15   5   8      103.48       85.36     24.45 o 
 -13   5   8       39.58       66.46     31.85 o 
 -11   5   8      153.38       97.54     23.92 o 
  -9   5   8      341.01      414.60     29.36 o 
  -7   5   8      196.02      233.74     34.27 o 
  -5   5   8      408.55      418.70     39.54 o 
  -3   5   8      562.56      507.45     54.92 o 
  -1   5   8       76.98      102.81     38.22 o 
   1   5   8      487.11      451.65     47.01 o 
   3   5   8      409.10      396.73     47.01 o 
   5   5   8      137.71      151.14     40.42 o 
   7   5   8      176.22      123.02     40.86 o 
   9   5   8       19.65       14.06     37.78 o 
  11   5   8      139.49      152.02     44.37 o 
 -22   6   8       19.12      -19.33     43.06 o 
 -20   6   8      161.65      103.95     30.89 o 
 -18   6   8      224.40      204.55     28.90 o 
 -16   6   8       36.70       20.51     27.24 o 
 -14   6   8       21.48       62.84     25.38 o 
 -12   6   8       20.28       34.78     53.38 o 
 -10   6   8      136.59      191.34     26.63 o 
  -8   6   8      102.71      145.43     34.71 o 
  -6   6   8       77.35       51.84     30.32 o 
  -4   6   8      183.21      145.43     34.27 o 
  -2   6   8      174.00      198.59     40.86 o 
   0   6   8       87.31       85.23     36.03 o 
   2   6   8       11.14       19.77     35.15 o 
   4   6   8       20.70       13.18     39.10 o 
   6   6   8      215.29      231.54     45.69 o 
   8   6   8      213.64      267.57     47.01 o 
  10   6   8        8.50       14.50     41.74 o 
 -19   7   8      150.92      188.48     47.01 o 
 -17   7   8      506.28      591.90     38.85 o 
 -15   7   8      186.20      203.16     29.26 o 
 -13   7   8      102.62      157.83     33.83 o 
 -11   7   8      241.93      256.88     28.84 o 
  -9   7   8        8.88        3.95     32.51 o 
  -7   7   8       90.70       83.48     35.59 o 
  -5   7   8      100.78      111.60     34.27 o 
  -3   7   8       81.84       62.83     34.27 o 
  -1   7   8      152.94      159.92     42.18 o 
   1   7   8      255.17      293.93     45.25 o 
   3   7   8       80.11       83.92     41.30 o 
   5   7   8      268.40      294.81     49.21 o 
   7   7   8      354.54      441.11     54.92 o 
 -14   8   8      171.37      186.37     48.33 o 
 -12   8   8       36.89       95.59     34.71 o 
 -10   8   8        6.42       12.30     34.27 o 
  -8   8   8       93.06      170.03     39.54 o 
  -6   8   8      162.79      180.13     40.86 o 
  -4   8   8       34.64       26.80     34.71 o 
  -2   8   8       99.10       96.49     27.46 o 
   0   8   8       32.72       25.92     38.66 o 
   2   8   8       88.66       71.18     41.74 o 
 -23   1   9       61.33       22.18     28.81 o 
 -21   1   9       73.82       82.16     26.72 o 
 -19   1   9       15.19       28.56     33.83 o 
 -17   1   9      111.19      136.64     38.66 o 
 -15   1   9       17.77      -14.94     31.19 o 
 -13   1   9      262.91      300.08     38.66 o 
 -11   1   9      271.67      260.98     36.03 o 
  -9   1   9      299.71      402.89     38.22 o 
  -7   1   9      752.43      785.91     47.67 o 
  -3   1   9      478.05      491.19     25.86 o 
  -1   1   9      499.32      578.50     42.32 o 
   1   1   9       24.21       33.05     19.27 o 
   3   1   9       88.25      108.94     21.01 o 
   5   1   9      198.89      215.73     22.86 o 
   7   1   9       15.14        2.47     21.98 o 
   9   1   9      130.78      131.61     24.05 o 
 -22   2   9       51.52       47.89     27.96 o 
 -20   2   9       51.74       74.20     58.43 o 
 -18   2   9       39.67       27.94     45.47 o 
 -16   2   9      129.83      141.03     26.52 o 
 -14   2   9       95.94       49.70     24.14 o 
 -12   2   9       40.48      -19.50     22.71 o 
 -10   2   9       33.87       25.23     22.85 o 
  -8   2   9        5.14       35.15     29.88 o 
  -4   2   9      126.09      108.77     21.77 o 
  -2   2   9       13.67        1.70     18.55 o 
   0   2   9      147.77      183.87     20.21 o 
   2   2   9      327.99      364.77     24.21 o 
   4   2   9      114.15      115.61     20.71 o 
   6   2   9       29.57       32.17     18.81 o 
   8   2   9      155.84      186.10     23.04 o 
 -21   3   9       98.46       84.80     48.77 o 
 -19   3   9       36.90      103.03     27.32 o 
 -17   3   9       26.91       32.61     25.63 o 
 -15   3   9      268.23      287.00     30.29 o 
 -13   3   9       48.31       62.04     29.88 o 
 -11   3   9      306.40      347.95     28.10 o 
  -9   3   9       52.79       70.30     33.39 o 
  -7   3   9      208.92      226.71     39.54 o 
  -1   3   9       46.49       21.53     34.71 o 
   1   3   9      202.69      161.68     43.50 o 
   3   3   9      140.10      119.06     39.98 o 
   5   3   9       24.76       64.15     40.86 o 
   7   3   9       78.41      102.81     43.94 o 
 -20   4   9        1.55       17.46     28.39 o 
 -18   4   9        8.82      -42.02     28.01 o 
 -16   4   9      666.64      629.32     36.81 o 
 -14   4   9      159.75      149.57     32.95 o 
 -12   4   9     1075.21     1106.07     49.07 o 
 -10   4   9      138.32      118.19     36.03 o 
  -8   4   9       60.50       63.71     33.83 o 
  -6   4   9      127.93      118.63     35.15 o 
   0   4   9      240.98      254.38     43.94 o 
   2   4   9      573.04      632.23     61.95 o 
   4   4   9       15.10       47.45     43.50 o 
   6   4   9      187.02      206.93     45.69 o 
 -17   5   9       34.43        6.83     27.65 o 
 -15   5   9       18.33      -39.54     26.36 o 
 -13   5   9      269.45      288.76     31.03 o 
 -11   5   9       46.86        0.88     36.47 o 
  -9   5   9      217.71      284.70     41.74 o 
  -7   5   9       72.43       69.86     33.83 o 
  -5   5   9       82.96       55.36     35.59 o 
  -1   5   9      129.97      178.38     45.69 o 
   1   5   9       36.61        6.59     39.98 o 
   3   5   9      107.76      125.22     47.01 o 
 -14   6   9       47.13       52.24     29.12 o 
 -12   6   9       27.26       32.95     37.34 o 
 -10   6   9       34.29       31.19     37.78 o 
  -8   6   9       52.56       79.08     38.66 o 
  -6   6   9      287.36      326.00     41.74 o 
  -4   6   9       30.76      -14.06     35.15 o 
   0   6   9      137.94      132.24     45.25 o 
  -8   0  10      223.17      159.48     36.47 o 
  -6   0  10       31.56      -22.41     30.75 o 
   0   0  10        3.18       28.25     25.76 o 
 -15   1  10       11.48       30.32     36.47 o 
 -13   1  10       55.47       22.85     34.27 o 
 -11   1  10       32.45       65.46     35.15 o 
  -9   1  10        0.47      -32.07     32.95 o 
  -7   1  10       18.70       61.51     36.91 o 
  -1   1  10       73.61       82.32     26.13 o 
 -12   2  10       22.10       48.77     36.03 o 
 -10   2  10       51.77       44.37     36.47 o 
  -8   2  10        7.13       31.19     33.83 o 
  -6   2  10        9.25       -8.79     34.27 o 
  -9   3  10       22.93       64.58     37.34 o 
  -7   3  10      226.10      226.27     39.54 o 
  -5   3  10      165.46      181.45     39.10 o 
                                                 
